# Supplementary material for: Integrated study of systemic and local airway transcriptomes in asthma reveals causal mediation of systemic effects by airway key drivers
Source: Genome Med. 2023 Sep 20;15:71. doi: 10.1186/s13073-023-01222-2 (PMC10512627; doi:10.1186/s13073-023-01222-2)
Supplement: Supplementary file 1 — Additional file 1: Table S1. Characteristics of the participants who provided nasal samples. Table S2. NK cell-mediated cytotoxicity PBMC module eQTLs. Table S3. Interleukin production PBMC module eQTLs. Table S4. Nasal TCA cycle module eQTLs. Table S5. PBMC asthma genes. Table S6. PBMC NK cell-mediated cytotoxicity module genes. Table S7. PBMC interleukin production module genes. Table S8. Key driver analysis results for the PBMC NK cell-mediated cytotoxicity module. Table S9. Key driver analysis results for the PBMC interleukin production module. Table S10. Nasal asthma genes. Table S11. Nasal Myeloid, Mast cell and Plasma cell fractions. Table S12. Key driver analysis results for the nasal TCA cycle module. [file 13073_2023_1222_MOESM1_ESM.xlsx]

## Sheet: List of Tables
Supplementary Tables
Table S1: Characteristics of the participants who provided nasal samples
Table S2: NK cell-mediated cytotoxicity PBMC module eQTLs
Table S3: Interleukin production PBMC module eQTLs
Table S4: Nasal TCA cycle module eQTLs
Table S5: PBMC asthma genes
Table S6: PBMC NK cell-mediated cytotoxicity module genes
Table S7: PBMC interleukin production module genes
Table S8: Key driver analysis results for the PBMC NK cell-mediated cytotoxicity module
Table S9: Key driver analysis results for the PBMC interleukin production module
Table S10: Nasal asthma genes
Table S11: Nasal Myeloid, Mast cell and Plasma cell fractions
Table S12: Key driver analysis results for the nasal TCA cycle module

## Sheet: Table S1
Table S1. Characteristics of the participants who provided nasal samples
	All N=292	Asthma N=158	No Asthma N=134	p value
Age, mean (sd)	13.4(4.4)	12.4(3.6)	14.6(5.0)	1.96e-05
Gender, female, no. (%)	143(48%)	66(42%)	77(57%)	0.0096
Race/ethnicity, no.(%)				3.93e-06
Asian	21(7.2%)	4(2.5%)	17(12.7%)
Black	47(16.1%)	30(19.0%)	17(12.7%)
Latino	74(25.3%)	51(32.3%)	23(17.2%)
Multiple Races or Unknown	26(8.9%)	13(8.2%)	13(9.7%)
White	124(42.5%)	60(38.0%)	64(47.8%)
Asthma medications prescribed, no. (%)
b-Agonist	151(51.7%)	151 (95.6%)	0 (0%)
ICS	40(17.1%)	40(25.3%)	0 (0%)
ICS/long-acting b-antagonist	35(12.0%)	35(22.2%)	0 (0%)
Leukotriene receptor antagonist	34(11.6%)	34(21.5%)	0 (0%)
Omalizumab	3(1.0%)	3(1.9%)	0 (0%)
ACT score, mean(sd)	20.1(5.3)	16.6(4.3)	25(0.0)	<2e-16
FEV1 % predicted, mean(sd)	88(15.4)	86(17.5)	91(10.5)	0.00832
FEV1/FVC ratio, mean(sd)	83.5(10.9)	79.3(10.5)	88.5(6.6)	1.68e-15
Allergen sensitization, no. (%)	239(81.8%)	131(82.9%)	108(80.6%)	0.611
Hospitalizations for asthma in the past year, no. (%)
0	140(47.9%)	140(88.6%)	NA
1	7(2.4%)	7(4.4%)	NA
≥2	11(3.8%)	11(7.0%)	NA
Emergency department visits for asthma in the past year, no. (%)
0	110(37.7%)	110(69.6%)	NA
1	16(5.5%)	16(10.1%)	NA
≥2	32(11.0%)	32(20.3%)	NA
Rhinosinusitis current Symptoms, no. (%)	98 (33.6%)	69 (43.7%)	29 (21.6%)	0.00011

## Sheet: Table S2
Table S2. NK cell-mediated cytotoxicity PBMC module eQTLs
Gene	SNP	FDR	MAF
ADGRG1	16:57540878:C:T	0.0245199	0.0109
ADGRG1	16:57024039:G:A	0.0141516	0.0467
ADGRG1	16:57545751:C:T	0.0245199	0.0108
ADGRG1	16:57533561:C:T	0.0245199	0.0109
ADGRG5	16:57606986:T:G	0.000850327	0.0326
ADGRG5	16:57610896:T:C	0.0130596	0.0564
ADGRG5	16:57606822:T:C	0.000526042	0.0921
ADGRG5	16:57611192:T:C	0.0130596	0.0566
AGAP1	2:235847225:A:G	0.0353217	0.1342
AGAP1	2:236872084:T:C	0.0242229	0.2337
AGAP1	2:235847176:T:A	0.0353217	0.1342
AGAP1	2:235831448:G:A	0.0443786	0.1257
AGAP1	2:235649039:G:A	0.0436475	0.0464
AGAP1	2:235648741:G:C	0.0234783	0.0458
AGAP1	2:235827709:A:T	0.0276532	0.1161
AGAP1	2:235857153:C:T	0.025372	0.1334
AGAP1	2:235041233:T:C	0.0478336	0.1303
AGAP1	2:235831196:A:C	0.0260109	0.1238
AGAP1	2:235831026:C:G	0.0260109	0.124
AGAP1	2:235854171:C:T	0.0353217	0.1338
AGAP1	2:235828686:C:A	0.0276532	0.1161
AGAP1	2:235853660:G:A	0.0348028	0.1358
AGAP1	2:235854207:G:A	0.0353217	0.135
AGAP1	2:235856383:G:C	0.025372	0.1336
AGAP1	2:235626431:T:C	0.0234783	0.0441
AGPAT4	6:160451119:C:T	0.0269538	0.13
AGPAT4	6:160437156:G:A	0.0149746	0.1133
AGPAT4	6:160477128:C:T	0.0480577	0.06
AGPAT4	6:160474429:C:T	0.00264884	0.0803
AGPAT4	6:160482590:G:A	0.0201429	0.0652
AKR1C3	10:5144658:T:C	0.0207416	0.0107
AKR1C3	10:5124989:C:T	0.0207416	0.0105
AKR1C3	10:5133055:C:G	0.0207416	0.0104
APOBEC3C	22:39998606:G:A	0.0274743	0.021
APOBEC3C	22:40006544:C:G	0.0156316	0.0267
APOBEC3C	22:40001102:C:T	0.0173911	0.0243
APOBEC3C	22:40000241:G:T	0.0196875	0.0234
APOBEC3C	22:40008151:G:A	0.0156316	0.0271
APOBEC3C	22:39989212:C:A	0.0291357	0.0316
APOBEC3C	22:39999846:A:C	0.0196875	0.0244
APOBEC3C	22:39997008:T:C	0.0326223	0.0222
APOBEC3C	22:40008600:G:C	0.0156316	0.0271
APOBEC3C	22:39991239:C:T	0.0291357	0.0316
APOBEC3G	22:38940344:T:C	0.0441594	0.0993
APOBEC3G	22:38939955:C:A	0.0441594	0.0982
ARAP2	4:36013348:A:G	0.00314975	0.2501
ARAP2	4:36014100:T:C	0.0106351	0.2667
ARAP2	4:36012790:A:C	0.00151689	0.2436
ARL4C	2:233865503:G:A	0.0314249	0.4972
ARL4C	2:235054780:C:T	0.0382038	0.013
ARL4C	2:235056230:C:T	0.0382038	0.0132
BNC2	9:16800791:G:A	0.0126505	0.2946
CACNA2D2	3:50839338:A:G	0.0100668	0.0966
CACNA2D2	3:50720461:G:A	0.028355	0.0925
CACNA2D2	3:50974890:C:A	0.0278645	0.0953
CACNA2D2	3:50722252:C:A	0.028355	0.0925
CACNA2D2	3:50839400:A:G	0.0100668	0.0966
CACNA2D2	3:50810963:T:G	0.028355	0.0923
CACNA2D2	3:50846711:G:A	0.0166304	0.0966
CACNA2D2	3:50837715:G:T	0.0100668	0.0965
CACNA2D2	3:50973293:C:T	0.0435053	0.095
CACNA2D2	3:50837617:G:A	0.0100668	0.0965
CACNA2D2	3:50721023:T:C	0.028355	0.0925
CACNA2D2	3:50841303:C:T	0.0100668	0.0966
CACNA2D2	3:50850061:C:T	0.0166304	0.0972
CACNA2D2	3:50810735:A:G	0.028355	0.0923
CACNA2D2	3:50919484:A:G	0.0435921	0.0933
CACNA2D2	3:50821243:G:T	0.028355	0.0923
CACNA2D2	3:50965782:T:A	0.0470229	0.0939
CACNA2D2	3:50716845:T:A	0.028355	0.0925
CACNA2D2	3:50844426:A:G	0.0100668	0.0966
CACNA2D2	3:50922509:G:A	0.0435921	0.0933
CACNA2D2	3:50919926:C:G	0.0435921	0.0933
CACNA2D2	3:50723280:C:G	0.028355	0.0925
CACNA2D2	3:50884231:C:T	0.0166304	0.0973
CACNA2D2	3:50968829:C:G	0.0470229	0.0939
CACNA2D2	3:50719803:C:T	0.028355	0.0925
CACNA2D2	3:50978166:A:G	0.0278645	0.0937
CACNA2D2	3:50725391:A:G	0.028355	0.0925
CACNA2D2	3:50918445:C:T	0.0435921	0.0933
CACNA2D2	3:50977306:A:G	0.015064	0.0935
CACNA2D2	3:50719965:A:G	0.028355	0.0925
CACNA2D2	3:50814745:A:G	0.028355	0.0923
CACNA2D2	3:50842929:A:G	0.0100668	0.0966
CACNA2D2	3:50836849:C:T	0.0156048	0.0875
CACNA2D2	3:50814002:T:C	0.028355	0.0923
CACNA2D2	3:50774364:C:T	0.028355	0.0922
CACNA2D2	3:50857354:C:G	0.0166304	0.0966
CACNA2D2	3:50967897:C:T	0.0470229	0.0942
CACNA2D2	3:50962003:T:C	0.0470229	0.0939
CACNA2D2	3:50820637:A:G	0.0268701	0.0934
CACNA2D2	3:50918577:C:T	0.0435921	0.0933
CACNA2D2	3:50722054:G:C	0.028355	0.0926
CACNA2D2	3:50743406:T:A	0.028355	0.0925
CACNA2D2	3:50886278:C:T	0.0166304	0.0975
CACNA2D2	3:50753092:G:A	0.028355	0.0921
CACNA2D2	3:50806850:A:G	0.028355	0.0922
CACNA2D2	3:50810584:G:T	0.028355	0.0923
CACNA2D2	3:50976932:T:C	0.0278645	0.0948
CACNA2D2	3:50809363:G:A	0.028355	0.0923
CACNA2D2	3:50809170:G:C	0.028355	0.0923
CACNA2D2	3:50968381:A:G	0.0470229	0.0939
CACNA2D2	3:50846788:A:G	0.0166304	0.0966
CACNA2D2	3:50961540:G:C	0.0470229	0.0939
CACNA2D2	3:50717729:C:T	0.028355	0.0925
CACNA2D2	3:50727648:T:A	0.028355	0.0925
CACNA2D2	3:50807405:C:A	0.0453166	0.0831
CACNA2D2	3:50884168:G:A	0.0166304	0.0973
CACNA2D2	3:50859560:C:A	0.0166304	0.0966
CACNA2D2	3:50988535:T:G	0.0278645	0.0953
CACNA2D2	3:50772567:T:A	0.028355	0.0922
CACNA2D2	3:50776177:A:G	0.028355	0.0922
CACNA2D2	3:50844543:T:C	0.0100668	0.0966
CACNA2D2	3:50975381:C:T	0.0185354	0.0968
CACNA2D2	3:50813669:T:C	0.028355	0.0923
CACNA2D2	3:50989461:C:T	0.0278645	0.0953
CACNA2D2	3:50732727:G:A	0.0255273	0.0949
CACNA2D2	3:50725982:C:T	0.028355	0.0925
CACNA2D2	3:50932272:T:C	0.0435921	0.0933
CACNA2D2	3:50863914:A:G	0.0166304	0.0966
CACNA2D2	3:50863543:C:T	0.0166304	0.0966
CACNA2D2	3:50824131:T:A	0.028355	0.0923
CACNA2D2	3:50825309:G:A	0.0279429	0.0945
CACNA2D2	3:50865025:A:G	0.0166304	0.0966
CACNA2D2	3:50810271:C:T	0.028355	0.0932
CACNA2D2	3:50888354:T:C	0.0166304	0.0975
CACNA2D2	3:50978161:A:G	0.0278645	0.0947
CACNA2D2	3:50723473:A:C	0.028355	0.0925
CACNA2D2	3:50832348:C:G	0.028355	0.0923
CACNA2D2	3:50836681:G:A	0.0100668	0.0965
CACNA2D2	3:50751801:G:A	0.028355	0.0921
CACNA2D2	3:50917207:G:A	0.0435921	0.0933
CACNA2D2	3:50960272:T:C	0.0470229	0.0939
CACNA2D2	3:50917245:G:T	0.0435921	0.0933
CACNA2D2	3:50917793:G:A	0.0435921	0.0938
CACNA2D2	3:50769538:T:C	0.028355	0.0922
CACNA2D2	3:50771722:G:A	0.028355	0.0922
CACNA2D2	3:51482602:T:A	0.0326936	0.121
CACNA2D2	3:50919360:T:C	0.0435921	0.0933
CACNA2D2	3:50813312:A:G	0.028355	0.0923
CACNA2D2	3:50956361:T:C	0.0470229	0.0937
CACNA2D2	3:50888046:A:G	0.0166304	0.0976
CACNA2D2	3:50920413:C:T	0.0435921	0.0933
CACNA2D2	3:50831712:T:C	0.0100668	0.0965
CACNA2D2	3:50923183:C:G	0.0435921	0.0933
CACNA2D2	3:50814711:G:T	0.028355	0.0923
CACNA2D2	3:51493687:G:A	0.0383036	0.1182
CACNA2D2	3:50814886:A:G	0.028355	0.0923
CACNA2D2	3:50853408:T:A	0.0166304	0.0966
CACNA2D2	3:50864881:G:A	0.0166304	0.0966
CACNA2D2	3:50739695:T:A	0.028355	0.0924
CACNA2D2	3:50867478:T:G	0.0166304	0.0966
CACNA2D2	3:50810058:C:G	0.028355	0.0923
CACNA2D2	3:50888118:G:C	0.0166304	0.0975
CACNA2D2	3:50989190:C:T	0.0278645	0.0953
CACNA2D2	3:50820158:G:C	0.028355	0.0923
CACNA2D2	3:50732535:C:G	0.028355	0.0924
CACNA2D2	3:50820401:A:G	0.028355	0.0923
CACNA2D2	3:50990867:A:G	0.0278645	0.0953
CACNA2D2	3:50932981:A:G	0.0435921	0.0933
CACNA2D2	3:50823593:T:G	0.028355	0.0923
CACNA2D2	3:50940934:A:G	0.0435921	0.0934
CACNA2D2	3:50501169:G:C	0.0361163	0.0907
CACNA2D2	3:50950596:A:G	0.0470229	0.0937
CACNA2D2	3:51483291:G:T	0.0383036	0.1189
CACNA2D2	3:50775748:C:A	0.028355	0.0922
CACNA2D2	3:50869216:T:C	0.0166304	0.0966
CACNA2D2	3:50879026:C:G	0.0166304	0.0971
CACNA2D2	3:50831084:C:A	0.028355	0.0923
CACNA2D2	3:50831915:C:T	0.028355	0.0923
CACNA2D2	3:50917073:C:T	0.0435921	0.0933
CACNA2D2	3:50960271:T:G	0.0470229	0.0939
CACNA2D2	3:50804945:T:G	0.028355	0.0922
CACNA2D2	3:50881861:G:A	0.0166304	0.0973
CACNA2D2	3:50882918:C:T	0.0166304	0.0973
CACNA2D2	3:50766157:T:A	0.028355	0.0922
CACNA2D2	3:50918428:A:C	0.0435921	0.0933
CACNA2D2	3:50808250:T:G	0.028355	0.0923
CACNA2D2	3:50982904:T:C	0.0278645	0.0953
CACNA2D2	3:50956776:T:C	0.0470229	0.0937
CACNA2D2	3:50809819:A:G	0.028355	0.0923
CACNA2D2	3:50741292:T:A	0.028355	0.0926
CACNA2D2	3:50889714:C:T	0.0435921	0.0933
CACNA2D2	3:50922391:T:C	0.0435921	0.0933
CACNA2D2	3:50977941:C:G	0.0278645	0.0952
CACNA2D2	3:50894019:T:C	0.0435921	0.0917
CACNA2D2	3:50922917:C:G	0.0435921	0.0933
CACNA2D2	3:50979042:G:C	0.0278645	0.0952
CACNA2D2	3:50846801:C:T	0.0166304	0.0966
CACNA2D2	3:50927610:G:A	0.0435921	0.0933
CACNA2D2	3:50816433:C:T	0.028355	0.0923
CACNA2D2	3:50771743:C:T	0.028355	0.0922
CACNA2D2	3:50919028:C:T	0.0435921	0.0933
CACNA2D2	3:50742599:A:G	0.028355	0.0947
CACNA2D2	3:50801120:A:G	0.028355	0.0922
CACNA2D2	3:50988834:G:T	0.0278645	0.0953
CACNA2D2	3:50744181:A:G	0.028355	0.093
CACNA2D2	3:50865776:G:A	0.0166304	0.0966
CACNA2D2	3:50908072:G:A	0.0435921	0.0933
CACNA2D2	3:50994372:T:C	0.0278645	0.0952
CACNA2D2	3:50821589:C:T	0.028355	0.0923
CACNA2D2	3:50754676:A:C	0.028355	0.0922
CACNA2D2	3:50998205:G:A	0.0278645	0.0952
CACNA2D2	3:50824932:A:G	0.028355	0.0923
CACNA2D2	3:50983205:G:A	0.0278645	0.0953
CACNA2D2	3:50783283:T:C	0.028355	0.0922
CACNA2D2	3:50826529:G:A	0.028355	0.0923
CACNA2D2	3:50928608:G:A	0.0435921	0.0933
CACNA2D2	3:50828450:G:A	0.028355	0.0923
CACNA2D2	3:50834155:G:A	0.028355	0.0923
CACNA2D2	3:50959562:A:G	0.0331769	0.0979
CACNA2D2	3:50804384:A:G	0.028355	0.0922
CACNA2D2	3:50715932:C:T	0.017961	0.0909
CACNA2D2	3:51468341:C:T	0.0331658	0.1212
CACNA2D2	3:50805576:C:T	0.028355	0.0922
CACNA2D2	3:50882187:A:G	0.0166304	0.0974
CACNA2D2	3:50918427:A:T	0.0435921	0.0933
CACNA2D2	3:50743202:G:A	0.028355	0.0924
CACNA2D2	3:50981688:T:C	0.0278645	0.0953
CACNA2D2	3:50887513:A:C	0.0166304	0.0975
CACNA2D2	3:50800382:A:C	0.028355	0.0922
CACNA2D2	3:50904876:A:G	0.0435921	0.0933
CACNA2D2	3:50819337:C:A	0.028355	0.0923
CACNA2D2	3:50820157:T:G	0.028355	0.0923
CACNA2D2	3:50895391:T:G	0.0435921	0.0933
CACNA2D2	3:50890109:G:T	0.0435921	0.0933
CACNA2D2	3:50779391:A:T	0.028355	0.0924
CACNA2D2	3:50779733:A:G	0.028355	0.0922
CACNA2D2	3:50925120:T:C	0.0435921	0.0933
CACNA2D2	3:50980319:G:A	0.0278645	0.0953
CACNA2D2	3:50876008:A:T	0.0166304	0.0973
CACNA2D2	3:50949797:C:T	0.0470229	0.0937
CACNA2D2	3:50928229:A:G	0.0435921	0.0933
CACNA2D2	3:50740773:A:G	0.028355	0.0924
CACNA2D2	3:50825673:T:C	0.028355	0.0923
CACNA2D2	3:50760439:A:G	0.028355	0.0922
CACNA2D2	3:50716573:A:G	0.028355	0.0913
CACNA2D2	3:50930539:G:A	0.0435921	0.0933
CACNA2D2	3:50820365:C:T	0.028355	0.0924
CACNA2D2	3:50751720:T:C	0.028355	0.0921
CACNA2D2	3:50871466:C:T	0.0166304	0.0973
CACNA2D2	3:50909411:T:C	0.0435921	0.0933
CACNA2D2	3:50939508:A:G	0.0435921	0.0934
CACNA2D2	3:50762715:G:A	0.028355	0.0922
CACNA2D2	3:50926792:T:G	0.0435921	0.0933
CACNA2D2	3:50830157:G:T	0.028355	0.0923
CACNA2D2	3:50800380:T:G	0.028355	0.0922
CACNA2D2	3:50901636:C:T	0.0435921	0.0934
CACNA2D2	3:50787636:T:C	0.028355	0.0922
CACNA2D2	3:50788430:G:T	0.028355	0.0922
CACNA2D2	3:50879808:A:C	0.0166304	0.0973
CACNA2D2	3:50716780:A:T	0.028355	0.0916
CACNA2D2	3:50761176:A:G	0.028355	0.0922
CACNA2D2	3:50715128:T:C	0.017961	0.0909
CACNA2D2	3:50762231:A:T	0.028355	0.0922
CACNA2D2	3:50780013:A:C	0.028355	0.0922
CACNA2D2	3:50925363:G:C	0.0435921	0.0933
CACNA2D2	3:50755410:C:A	0.028355	0.0922
CACNA2D2	3:50979103:C:T	0.0278645	0.0953
CACNA2D2	3:50899788:A:C	0.0435921	0.0933
CACNA2D2	3:50912915:G:T	0.0435921	0.0933
CACNA2D2	3:50878312:T:C	0.0166304	0.0973
CACNA2D2	3:50914261:T:A	0.0435921	0.0933
CACNA2D2	3:50743456:G:A	0.028355	0.0924
CACNA2D2	3:50776423:T:C	0.028355	0.0922
CACNA2D2	3:50751155:G:C	0.028355	0.0921
CACNA2D2	3:50778205:A:T	0.028355	0.0922
CACNA2D2	3:50792751:C:T	0.028355	0.0922
CACNA2D2	3:50939442:G:A	0.0435921	0.0934
CACNA2D2	3:50996310:T:C	0.0278645	0.0952
CACNA2D2	3:50738877:A:G	0.028355	0.0924
CACNA2D2	3:50876518:T:A	0.0166304	0.0973
CACNA2D2	3:50941193:A:G	0.0435921	0.0934
CACNA2D2	3:50782526:G:A	0.0281138	0.0943
CACNA2D2	3:50816694:T:C	0.028355	0.0923
CACNA2D2	3:50816922:G:C	0.028355	0.0923
CACNA2D2	3:50879217:C:G	0.0166304	0.0973
CACNA2D2	3:50907148:C:A	0.0435921	0.0933
CACNA2D2	3:50766732:C:G	0.028355	0.0922
CACNA2D2	3:50795616:G:A	0.028355	0.0922
CACNA2D2	3:50801757:T:C	0.028355	0.0922
CACNA2D2	3:50790171:T:G	0.028355	0.0922
CACNA2D2	3:50896884:A:G	0.0435921	0.0933
CACNA2D2	3:50796064:G:A	0.028355	0.0922
CACNA2D2	3:50733573:T:C	0.028355	0.0924
CACNA2D2	3:50899086:C:T	0.0435921	0.0933
CACNA2D2	3:50591106:G:A	0.0413414	0.0822
CACNA2D2	3:50758025:A:T	0.028355	0.0922
CACNA2D2	3:50913314:G:A	0.0435921	0.0933
CACNA2D2	3:50817098:G:A	0.028355	0.0923
CACNA2D2	3:50830309:T:C	0.028355	0.0923
CACNA2D2	3:50929868:A:G	0.0435921	0.0933
CACNA2D2	3:50804320:C:T	0.028355	0.0922
CACNA2D2	3:50932006:A:G	0.0435921	0.0933
CACNA2D2	3:50760639:G:A	0.028355	0.0922
CACNA2D2	3:50995176:A:C	0.0278645	0.0952
CACNA2D2	3:50908936:T:C	0.0435921	0.0933
CACNA2D2	3:50753706:G:A	0.028355	0.0922
CACNA2D2	3:50795929:T:C	0.028355	0.0922
CACNA2D2	3:50874863:A:G	0.0166304	0.0973
CACNA2D2	3:50900163:G:T	0.0435921	0.0933
CACNA2D2	3:50734665:T:C	0.028355	0.0924
CACNA2D2	3:50955356:G:A	0.0470229	0.0937
CACNA2D2	3:50905518:G:C	0.0435921	0.0933
CACNA2D2	3:50879802:C:T	0.0166304	0.0973
CACNA2D2	3:50907936:G:T	0.0435921	0.0933
CACNA2D2	3:50714975:G:A	0.017961	0.0909
CACNA2D2	3:50760462:G:A	0.028355	0.0922
CACNA2D2	3:50915029:G:A	0.0435921	0.0933
CACNA2D2	3:50914876:G:T	0.0435921	0.0933
CACNA2D2	3:50779736:T:C	0.028355	0.0922
CACNA2D2	3:50779530:T:C	0.028355	0.0924
CACNA2D2	3:50897991:T:G	0.0435921	0.0933
CACNA2D2	3:51000035:T:G	0.0396953	0.0985
CACNA2D2	3:50796730:T:C	0.028355	0.0922
CACNA2D2	3:51431657:T:C	0.0385472	0.1169
CACNA2D2	3:50878497:A:G	0.0166304	0.0973
CACNA2D2	3:50818030:C:T	0.028355	0.0923
CACNA2D2	3:50916898:A:G	0.0435921	0.0933
CACNA2D2	3:50789948:G:A	0.028355	0.0922
CACNA2D2	3:50758850:A:G	0.028355	0.0922
CACNA2D2	3:50803346:A:C	0.028355	0.0923
CACNA2D2	3:50872003:A:G	0.0166304	0.0973
CACNA2D2	3:50909218:A:C	0.0435921	0.0933
CACNA2D2	3:50958651:C:T	0.0470229	0.0937
CACNA2D2	3:50795815:G:A	0.028355	0.0922
CACNA2D2	3:50592790:C:T	0.0320521	0.0595
CACNA2D2	3:50997194:C:T	0.0278645	0.0952
CACNA2D2	3:50914327:G:A	0.0435921	0.0933
CACNA2D2	3:50902512:A:G	0.0435921	0.0933
CACNA2D2	3:50758920:A:T	0.028355	0.0922
CACNA2D2	3:50904337:C:T	0.0435921	0.0942
CACNA2D2	3:50796495:C:T	0.028355	0.0922
CACNA2D2	3:50901247:A:C	0.0435921	0.0933
CACNA2D2	3:50796160:C:T	0.028355	0.0922
CACNA2D2	3:50782371:A:C	0.028355	0.0922
CACNA2D2	3:50780865:T:A	0.028355	0.0922
CACNA2D2	3:50929797:A:G	0.0435921	0.0933
CACNA2D2	3:50759844:T:C	0.028355	0.0922
CACNA2D2	3:50911276:G:A	0.0435921	0.0933
CACNA2D2	3:50903413:A:G	0.0435921	0.0933
CD160	1:145757978:T:C	0.0282634	0.4724
CD160	1:145748649:G:T	0.0163627	0.4263
CD244	1:159927745:G:A	0.0226328	0.0157
CD244	1:160910720:G:A	0.0127833	0.4666
CD244	1:160877144:G:A	0.0444325	0.4938
CD244	1:160823770:A:G	0.00965153	0.4249
CD244	1:160882232:C:T	0.0382496	0.494
CD244	1:160877274:G:A	0.0444325	0.4935
CD244	1:160824172:G:C	0.00214197	0.4306
CD244	1:160878103:A:G	0.034376	0.4887
CD244	1:160909526:G:A	0.00664287	0.4701
CD244	1:160894644:C:T	0.0182136	0.46
CD244	1:160876052:C:T	0.0396189	0.4996
CD244	1:160824666:A:G	0.00211852	0.449
CD244	1:160906334:T:C	0.00902534	0.4656
CD244	1:160823652:A:G	0.00798573	0.4433
CD244	1:160822869:A:G	0.0159909	0.4533
CD244	1:160881744:A:G	0.0463239	0.4985
CD244	1:160879292:A:G	0.0107164	0.4355
CD244	1:160905966:C:T	0.00933696	0.4582
CD244	1:160879577:G:T	0.0444325	0.4898
CD244	1:160882910:C:A	0.0207705	0.4528
CD244	1:160910195:C:T	0.0173901	0.4931
CD244	1:160893550:A:G	0.0182136	0.4598
CD244	1:160909123:C:A	0.00664287	0.4702
CD244	1:160882256:T:C	0.0382496	0.494
CD244	1:160877827:C:T	0.00972789	0.4326
CD244	1:160876206:T:C	0.0285693	0.4939
CD244	1:160858812:T:C	0.0288801	0.211
CD244	1:160889769:A:G	0.0454158	0.4813
CD244	1:160827724:C:G	0.0236009	0.4858
CD244	1:160882104:G:A	0.0425727	0.5
CD244	1:159926773:C:T	0.0226328	0.0157
CD244	1:160878405:A:G	0.0444325	0.4913
CD244	1:160876494:T:G	0.0335006	0.4841
CD244	1:160881774:C:G	0.0335933	0.4816
CD244	1:160912999:G:A	0.0109565	0.446
CD244	1:160903611:G:A	0.038707	0.4917
CD244	1:160877620:A:G	0.0444325	0.4928
CD244	1:160879270:G:A	0.0444325	0.4906
CD244	1:160879240:T:A	0.034376	0.4905
CD244	1:160882036:A:T	0.0225126	0.4887
CD244	1:160869539:A:G	0.0300116	0.3987
CD244	1:160912317:C:T	0.0109565	0.446
CD244	1:160881829:A:G	0.02838	0.482
CD244	1:160879147:T:C	0.0283877	0.4913
CD244	1:160879203:G:A	0.0444325	0.4912
CD244	1:160870900:A:C	0.0321447	0.4014
CD244	1:160908695:A:G	0.0085295	0.4738
CD244	1:160882377:C:T	0.0288561	0.4564
CD244	1:160907462:A:G	0.00902534	0.4658
CD244	1:160907133:G:A	0.0329308	0.4965
CD244	1:160878317:C:T	0.0444325	0.4914
CD244	1:160878108:T:C	0.0444325	0.4918
CD244	1:160900047:T:C	0.0471005	0.4877
CD300A	17:74342132:A:G	0.0477337	0.1756
CD8A	2:87658833:G:A	0.000668304	0.0129
CD8A	2:87660622:G:A	0.00709649	0.0165
CD8A	2:87663625:C:T	0.0348678	0.0143
CD8A	2:87669882:G:A	0.000639477	0.0137
CD8A	2:87678473:C:T	0.0219194	0.0623
CD8A	2:86769725:A:G	0.0483848	0.0708
CD8A	2:87658331:C:T	0.000639477	0.0138
CD8A	2:87658052:G:A	0.000668304	0.013
CEP78	9:78266855:C:T	0.00598311	0.0637
CLIC3	9:137485736:C:T	0.0400358	0.0425
CST7	20:25290397:C:G	0.0415881	0.1317
CTSW	11:65860536:G:A	0.0463425	0.0184
CTSW	11:65873091:G:A	0.00023264	0.4391
CTSW	11:65888811:G:A	2.07559e-07	0.2238
CTSW	11:65863890:C:T	0.0211201	0.0198
CTSW	11:65638228:C:T	0.0148373	0.255
CTSW	11:65887922:G:C	6.72318e-06	0.2096
CTSW	11:65895281:G:A	1.07047e-06	0.2152
CTSW	11:65894965:T:C	9.1731e-06	0.1728
CTSW	11:65882513:T:C	4.42523e-09	0.2691
CTSW	11:65884359:A:G	1.69009e-06	0.2436
CTSW	11:65879789:A:G	5.74913e-08	0.3003
CTSW	11:65873435:C:T	0.0355738	0.4235
CTSW	11:65878360:G:C	2.33201e-07	0.3017
CTSW	11:65876556:T:C	1.28182e-05	0.2762
CTSW	11:65895768:T:C	0.00255929	0.3456
CTSW	11:65893820:C:T	5.18341e-06	0.1374
CTSW	11:65807792:G:A	0.0234419	0.1332
CTSW	11:65891622:C:T	0.0440218	0.0142
CTSW	11:65894185:T:C	1.19332e-05	0.204
DLG5	10:77885667:C:T	0.00166231	0.1343
DLG5	10:77847614:G:A	0.00100706	0.1377
DLG5	10:77792919:G:A	0.0227722	0.1076
DLG5	10:77849189:G:A	0.000722261	0.1363
DLG5	10:77850516:A:G	0.000722261	0.1363
DLG5	10:77793803:G:A	0.00521679	0.14
DLG5	10:77801612:A:G	0.00197636	0.11
DLG5	10:77800558:C:T	0.000841028	0.0825
DLG5	10:77846683:A:C	0.000722261	0.1363
DLG5	10:77795362:G:A	0.000841028	0.0826
DLG5	10:77808861:G:A	0.000299197	0.0906
DLG5	10:77796925:T:C	0.000421292	0.0836
DLG5	10:77886264:C:T	0.0130995	0.1226
DLG5	10:77807341:T:C	0.00197636	0.1099
DLG5	10:77798057:C:G	0.00101191	0.0794
DLG5	10:77797479:C:T	0.00197636	0.1098
DLG5	10:77801631:C:T	0.00197636	0.11
DLG5	10:77883854:A:G	0.00250386	0.1386
DLG5	10:77795745:G:A	0.00197636	0.1097
DLG5	10:77817547:A:G	0.000128648	0.0843
DLG5	10:77794435:G:A	0.00197636	0.1097
DLG5	10:77876971:G:A	0.024257	0.1285
DLG5	10:77848519:C:T	0.000722261	0.1363
DLG5	10:77852105:A:G	0.000722261	0.1363
DLG5	10:77882429:A:G	0.00166231	0.1342
DLG5	10:77881129:T:C	0.00256545	0.1389
DLG5	10:77856602:G:A	0.000894453	0.1388
DLG5	10:77848856:T:G	0.000843383	0.1391
DLG5	10:77812135:C:G	4.68738e-05	0.0893
DLG5	10:77798751:A:G	0.00197636	0.11
DLG5	10:77802954:G:A	0.00197636	0.11
DLG5	10:77851629:T:C	0.000722261	0.1363
DLG5	10:77874087:G:A	0.00171673	0.1345
DLG5	10:77801416:A:G	0.00197636	0.11
DLG5	10:77848742:T:A	0.000722261	0.1363
DLG5	10:77875336:G:A	0.00171673	0.1345
DLG5	10:77818468:C:G	8.02357e-05	0.0871
DLG5	10:77879116:T:G	0.00256545	0.1389
DLG5	10:77804208:G:A	0.00197636	0.11
DLG5	10:77884501:T:G	0.00166231	0.1342
DLG5	10:77852442:A:G	0.000722261	0.1363
DLG5	10:77787569:G:A	0.000851857	0.0859
DLG5	10:77849558:T:C	0.000843383	0.1391
DLG5	10:77849998:A:C	0.000722261	0.1363
DLG5	10:77815274:T:G	0.00140142	0.0949
DLG5	10:77859070:A:T	0.000722261	0.1363
DLG5	10:77859179:T:C	0.000722261	0.1363
DLG5	10:77851295:G:A	0.000722261	0.1363
DLG5	10:77768335:A:C	0.0454521	0.1528
DLG5	10:77876970:T:C	0.00171673	0.1345
DLG5	10:77803748:G:A	0.000841028	0.0826
DLG5	10:77780369:C:T	0.00478438	0.0885
DLG5	10:77808036:A:T	0.00117575	0.085
DLG5	10:77784061:C:T	0.00478438	0.0885
DLG5	10:77824098:C:T	0.00103818	0.1242
DLG5	10:77827287:G:A	0.000994922	0.1281
DLG5	10:77850640:A:C	0.000843383	0.1391
DLG5	10:77858464:G:A	0.000722261	0.1363
DLG5	10:77790786:C:T	0.000841028	0.0826
DLG5	10:77790154:G:C	0.00310755	0.119
DLG5	10:77792349:G:A	0.0236247	0.1346
DLG5	10:77872969:A:G	0.00277105	0.1391
DLG5	10:77771778:T:C	0.0105314	0.0883
DLG5	10:77860415:T:A	0.000722261	0.1363
DLG5	10:77852009:A:G	0.000722261	0.1363
DLG5	10:77793930:G:A	0.00101191	0.0795
DLG5	10:77854757:A:T	0.000722261	0.1363
DLG5	10:77804266:T:A	0.00197636	0.11
DLG5	10:77781881:C:T	0.00709254	0.0855
DLG5	10:77813552:G:A	0.000239191	0.0934
DLG5	10:77828776:C:G	0.000896143	0.1393
DLG5	10:77858990:G:A	0.000722261	0.1363
DLG5	10:77873615:A:G	0.00256545	0.1388
DLG5	10:77850646:A:G	0.000843383	0.1391
DLG5	10:77827914:A:G	0.000436303	0.1357
DLG5	10:77845657:A:G	0.000843383	0.1395
DLG5	10:77846011:G:A	0.000722261	0.1365
DLG5	10:77772693:C:T	0.00861137	0.0825
DLG5	10:77806401:T:C	0.00197636	0.1096
DLG5	10:77852347:G:C	0.000722261	0.1363
DLG5	10:77819464:G:A	0.00145636	0.0935
DLG5	10:77867629:A:G	0.00186725	0.1349
DLG5	10:77826566:C:T	0.000436303	0.1356
DLG5	10:77858222:A:G	0.000843383	0.1391
DLG5	10:77869893:T:C	0.00186725	0.1349
DLG5	10:77791882:C:T	0.00140348	0.1261
DLG5	10:77871733:A:G	0.00277105	0.1392
DLG5	10:77837076:A:T	0.00208306	0.1312
DLG5	10:77870731:C:A	0.00186725	0.1349
DLG5	10:77770469:T:C	0.0131959	0.1063
DLG5	10:77860358:C:T	0.000722261	0.1363
DLG5	10:77779087:T:C	0.00580052	0.0863
DLG5	10:77826387:G:A	0.000436303	0.1355
DLG5	10:77865649:C:T	0.00277105	0.1391
DLG5	10:77865869:C:T	0.00277105	0.1392
DLG5	10:77869327:G:A	0.00164643	0.1501
DLG5	10:77869369:T:C	0.00186725	0.1349
DLG5	10:77874514:T:C	0.00256545	0.1389
DLG5	10:77789484:C:T	0.0153117	0.0949
DLG5	10:77827815:G:A	0.000436303	0.1357
DLG5	10:77859703:G:A	0.000722261	0.1378
DLG5	10:77818822:C:A	8.02357e-05	0.0872
DLG5	10:77870378:A:G	0.00277105	0.1392
DLG5	10:77866771:T:C	0.00186725	0.1351
DLG5	10:77789076:G:A	0.000547263	0.0855
DTHD1	4:36013348:A:G	0.0444867	0.2501
DTHD1	4:36012790:A:C	0.039269	0.2436
ERBB2	17:39075347:G:A	0.0236708	0.1431
FAM53B	10:125127713:T:C	0.00330455	0.0121
FAM53B	10:125139233:T:C	0.029003	0.0722
FAM53B	10:124813572:T:A	0.00665256	0.1374
FAM53B	10:125138205:G:A	0.00341106	0.0126
FAM53B	10:124679797:C:T	0.00204839	0.3867
FAM53B	10:124625906:C:T	0.0149092	0.1926
FAM53B	10:124648621:C:T	0.0470514	0.2762
FAM53B	10:124791420:C:G	0.00566111	0.17
FAM53B	10:124848431:G:T	0.0142094	0.1415
FGFBP2	4:15740046:G:A	0.0406819	0.0201
FGFBP2	4:15739593:G:A	0.0406957	0.0194
FYN	6:111775052:G:A	0.0431425	0.0109
GFI1	1:91856417:C:T	0.0120543	0.1374
GNGT2	17:48369945:T:A	0.0447296	0.204
GNGT2	17:49359152:G:A	0.0445726	0.1657
GNLY	2:85699647:C:T	0.0239502	0.0283
GNLY	2:85711029:G:A	0.00871993	0.2025
GNLY	2:85707376:C:A	7.97433e-07	0.2861
GNLY	2:85707529:T:C	0.000235432	0.3289
GNLY	2:85694230:G:T	0.0147573	0.211
GNLY	2:85700428:T:C	0.0239502	0.0282
GNLY	2:85540612:C:T	0.0234273	0.4518
GNLY	2:85706449:G:A	0.031641	0.0269
GNLY	2:85711284:A:C	0.00147884	0.3215
GNLY	2:85698406:A:G	0.0496621	0.3201
GNLY	2:85708059:A:G	3.78744e-07	0.299
GNLY	2:84830524:C:A	0.0339519	0.0197
GNLY	2:85696681:A:C	0.0239502	0.0283
GNLY	2:85708159:C:T	9.32445e-06	0.2578
GNLY	2:85696610:G:A	0.0239502	0.0283
GNLY	2:85705880:C:T	1.11477e-06	0.3337
GNLY	2:85698544:G:A	0.0483258	0.3229
GNLY	2:85706184:G:A	0.0277069	0.0263
GNLY	2:85706992:C:A	0.000174694	0.1686
GNLY	2:85694429:G:A	0.0239502	0.0282
GNLY	2:85697606:C:T	0.0281396	0.3357
GPR68	14:90918174:T:C	0.0486877	0.0882
GPR68	14:91407545:G:A	0.0304708	0.0184
GZMA	5:55690547:T:C	0.00902015	0.0354
GZMB	14:24484896:G:A	0.0428039	0.1298
IL12RB1	19:18086825:G:A	0.0359223	0.1657
IL12RB1	19:18095263:T:C	0.0417686	0.2061
IL12RB2	1:67324915:T:C	3.71946e-07	0.2385
IL12RB2	1:67329235:A:C	2.72422e-05	0.2323
IL12RB2	1:67354511:C:T	0.000523339	0.4377
IL12RB2	1:67340524:T:C	0.00087298	0.4067
IL12RB2	1:67402943:C:A	0.00366418	0.1101
IL12RB2	1:67333212:C:T	0.00421882	0.4943
IL12RB2	1:67374076:A:T	0.00140539	0.0773
IL12RB2	1:67340123:G:T	0.000235017	0.4178
IL12RB2	1:67343634:A:T	0.000328484	0.4122
IL12RB2	1:67346050:T:C	0.000234456	0.0992
IL12RB2	1:67336688:A:C	2.80902e-05	0.3215
IL12RB2	1:67390933:G:A	0.00584983	0.0524
IL12RB2	1:67365839:G:A	0.000933982	0.0742
IL12RB2	1:67326053:A:C	3.79176e-05	0.4589
IL12RB2	1:67445791:G:T	0.000165928	0.0626
IL12RB2	1:67327118:G:C	3.55326e-05	0.2025
IL12RB2	1:67353297:C:T	0.000933982	0.0738
IL12RB2	1:67443315:T:G	2.84212e-05	0.0661
IL12RB2	1:67423248:G:A	0.0047259	0.1097
IL12RB2	1:67331859:A:G	0.0065696	0.0769
IL12RB2	1:67327248:G:A	0.00113331	0.4574
IL12RB2	1:67333487:T:C	0.00143847	0.4717
IL12RB2	1:67346851:A:G	0.00245164	0.0652
IL12RB2	1:67386274:C:T	0.000455469	0.0729
IL12RB2	1:67383471:A:G	0.000455469	0.0729
IL12RB2	1:67338410:A:T	0.00143392	0.074
IL12RB2	1:67420315:G:A	0.000290828	0.0142
IL12RB2	1:67356747:A:C	0.000933982	0.074
IL12RB2	1:67332762:T:C	0.00283764	0.2181
IL12RB2	1:67322669:A:G	0.00384563	0.4773
IL12RB2	1:67333880:C:A	0.00595997	0.0752
IL12RB2	1:67327488:C:G	0.000172193	0.2025
IL12RB2	1:67351478:T:G	2.83236e-05	0.0765
IL12RB2	1:67350232:C:A	0.00285137	0.4093
IL12RB2	1:67348757:T:C	0.00323845	0.4136
IL12RB2	1:67356694:A:G	0.0318053	0.432
IL12RB2	1:67322008:A:T	0.000157962	0.187
IL12RB2	1:67413615:C:T	0.000372349	0.0737
IL12RB2	1:67401972:T:G	0.0386479	0.0722
IL12RB2	1:67369655:T:C	0.000933982	0.076
IL12RB2	1:67377283:A:G	0.00308766	0.0785
IL12RB2	1:67365013:A:C	0.000933982	0.0761
IL12RB2	1:67357105:C:T	0.000933982	0.0738
IL18R1	2:102351896:C:T	0.00684095	0.4235
IL18R1	2:102350316:T:C	0.0158309	0.2847
IL18R1	2:102351902:T:C	0.00558099	0.4249
IL18R1	2:102420217:C:T	0.047609	0.1544
IL18R1	2:102351547:G:A	0.03158	0.4079
IL18R1	2:102369915:G:A	0.0160261	0.3059
IL18R1	2:102351825:T:C	0.00776545	0.4207
IL18R1	2:102397502:A:C	0.0240673	0.1686
IL18R1	2:102397503:G:C	0.0240673	0.1686
IL18R1	2:102351615:T:C	0.041482	0.4023
IL18R1	2:102370999:T:A	0.0336951	0.3017
IL18R1	2:102358304:G:A	0.00709189	0.3754
IL18R1	2:102401617:C:G	0.0117449	0.2181
IL18R1	2:102361270:C:A	0.00820352	0.3215
IL18R1	2:102360736:C:T	0.0190089	0.3385
IL2RB	22:37576621:G:A	0.0196721	0.2408
ITPRIPL1	2:96023242:C:T	0.0367001	0.0623
ITPRIPL1	2:96176055:T:C	0.00673162	0.1992
ITPRIPL1	2:96208852:T:C	0.0189295	0.1728
ITPRIPL1	2:96175910:T:C	0.00673162	0.1992
ITPRIPL1	2:96202343:T:C	0.0482137	0.0274
ITPRIPL1	2:96220962:A:C	0.00590942	0.178
ITPRIPL1	2:96209559:T:A	0.00245234	0.1995
JAKMIP1	4:6955570:T:G	0.0471475	0.1445
JAKMIP2	5:147765113:C:T	0.00286306	0.2773
JAKMIP2	5:147781356:G:T	0.00310236	0.3499
JAKMIP2	5:147763125:C:G	0.00104973	0.2861
KLRD1	12:10314934:T:A	0.00861575	0.4688
KLRG1	12:9027900:T:C	0.0254651	0.051
KLRG1	12:8394925:C:T	0.00296465	0.2277
KLRG1	12:8393262:C:A	0.00544014	0.1391
KLRG1	12:8391996:T:C	0.0277794	0.1487
KLRG1	12:8394737:T:C	0.0178897	0.1487
KLRG1	12:8393546:T:C	0.00539895	0.1391
KLRG1	12:8395879:A:G	0.0346895	0.2828
KLRG1	12:8391945:C:T	0.00955712	0.1373
KLRG1	12:8395503:G:A	0.0279236	0.1954
KLRK1	12:11030245:T:A	0.0389256	0.4065
KLRK1	12:11064256:C:T	0.0400642	0.1511
LGR6	1:202196773:A:T	0.0202979	0.102
LINC00299	2:8362116:C:T	0.0312748	0.0858
LINC02084	3:27390715:T:C	0.0250679	0.4136
LINC02084	3:27398605:A:G	0.0486098	0.0354
LINC02084	3:27714760:T:C	0.0400602	0.1714
LITAF	16:11546933:G:A	0.00714407	0.051
LITAF	16:11004522:C:G	0.0164587	0.1856
LITAF	16:11547653:G:A	0.0132831	0.0538
MBP	18:77067910:G:A	0.00154832	0.3584
MRPL10	17:48351494:C:T	0.038474	0.0666
NCALD	8:102070853:C:T	0.00124202	0.0382
NCALD	8:102074419:G:C	0.00114435	0.0283
NCALD	8:102098153:A:G	0.0137982	0.0297
NCAM1	11:113322075:C:T	0.033932	0.119
NKG7	19:51744530:G:A	0.0021494	0.0142
NPC1	18:24345180:G:A	0.0456426	0.2195
NPC1	18:23524007:T:G	0.0365525	0.2805
NPC1	18:24031914:G:A	0.0287406	0.0135
NPC1	18:23503311:A:G	0.00813291	0.252
OSBPL5	11:2730085:G:A	0.0320146	0.0212
OSBPL5	11:2575640:C:T	0.0309202	0.0228
OSBPL5	11:2465276:C:T	0.000782933	0.0212
PDGFD	11:104167212:T:C	0.0492928	0.0246
PDGFD	11:104167461:A:G	0.0492928	0.0246
PDGFD	11:104168770:G:T	0.0492928	0.0247
PDGFD	11:104165680:T:A	0.0492928	0.0245
PDGFD	11:104165106:A:G	0.0492928	0.0245
PDGFD	11:104167292:T:G	0.0492928	0.0246
PDGFD	11:104946190:T:C	0.0473456	0.0609
PDGFD	11:104165066:C:A	0.0492928	0.0245
PDGFD	11:104170306:A:G	0.0492928	0.0249
PDGFD	11:104164907:G:A	0.0492928	0.0245
PDGFD	11:104164879:G:C	0.0492928	0.0245
PDGFD	11:104166130:A:C	0.0492928	0.0245
PDGFD	11:104167060:C:T	0.0492928	0.0246
PDGFD	11:104171075:T:A	0.0492928	0.025
PDGFD	11:104164830:G:C	0.0492928	0.0245
PDGFD	11:104167347:C:A	0.0492928	0.0246
PDGFD	11:104170883:T:C	0.0492928	0.025
PDGFD	11:104164958:G:T	0.0492928	0.0245
PDGFD	11:104165816:A:G	0.0492928	0.0245
PDGFD	11:104170707:G:A	0.0492928	0.025
PDGFD	11:104168428:A:G	0.0492928	0.0246
PDGFD	11:104167499:G:A	0.0492928	0.0246
PDGFD	11:104168348:G:C	0.0492928	0.0246
PLEKHG3	14:64725618:C:T	0.00500913	0.0963
PLEKHG3	14:64729076:T:C	0.00169725	0.2394
PLEKHG3	14:64707868:T:C	0.00403393	0.1223
PLEKHG3	14:64732763:T:C	0.0311066	0.102
PLEKHG3	14:64736393:A:G	0.0328389	0.2025
PLEKHG3	14:64707121:C:T	0.0120379	0.0779
PLEKHG3	14:64747934:G:A	0.0279091	0.0652
PLEKHG3	14:64701256:A:G	0.00450494	0.0878
PLEKHG3	14:64725064:G:C	0.00204212	0.1119
PLEKHG3	14:64730408:T:C	0.0271413	0.1969
PLEKHG3	14:64704859:C:A	0.00129338	0.102
PLEKHG3	14:64704600:A:G	0.00193793	0.1671
PLEKHG3	14:64741308:T:C	0.0134439	0.2436
PLEKHG3	14:64736277:G:C	0.00261125	0.1091
PLEKHG3	14:64695752:C:T	0.0091696	0.1015
PLEKHG3	14:64697574:G:C	0.00818967	0.1102
PLEKHG3	14:64698372:T:C	0.00231465	0.1931
PLEKHG3	14:64722901:A:G	0.001787	0.1161
PLEKHG3	14:64730425:C:G	0.0176572	0.1941
PLEKHG3	14:64721675:G:A	2.57357e-07	0.1218
PLEKHG3	14:64746127:T:C	0.00166575	0.0977
PLEKHG3	14:64746770:T:C	0.000210249	0.0921
PLEKHG3	14:64707935:G:A	0.00403393	0.1205
PLEKHG3	14:64704987:T:C	0.00397369	0.1062
PLEKHG3	14:64723791:A:G	0.00217977	0.1253
PLEKHG3	14:64694419:G:A	0.00997484	0.1024
PLEKHG3	14:64721336:G:A	0.00098373	0.068
PLEKHG3	14:64694712:G:A	0.00997484	0.1022
PLEKHG3	14:64721522:G:A	2.81191e-05	0.1128
PLEKHG3	14:64744852:C:A	0.00533945	0.0554
PLEKHG3	14:64708646:A:C	0.000442718	0.1048
PLEKHG3	14:64723256:G:C	0.000316206	0.1303
PLEKHG3	14:64693866:C:T	0.00627375	0.2496
PPIL2	22:20996591:T:C	0.00754598	0.221
PPIL2	22:20721841:C:T	0.0102502	0.3952
PPIL2	22:20711145:T:C	0.0395661	0.3612
PPIL2	22:20750640:G:A	0.0468064	0.2351
PROM1	4:15739593:G:A	0.0130351	0.0194
PROM1	4:15061921:C:T	0.0273237	0.2422
PROM1	4:15740046:G:A	0.0129949	0.0201
PRR5L	11:36458592:G:A	0.0453757	0.0822
PRSS23	11:86447689:C:T	0.038537	0.2046
PTGDS	9:137395309:G:A	0.0407364	0.017
PTGDS	9:137485736:C:T	0.0231624	0.0425
PTGDS	9:136007752:G:A	0.0250749	0.0198
PTPN22	1:113635531:C:T	0.0477685	0.0105
PTPN22	1:113635529:T:C	0.0477685	0.0105
PTPN7	1:202152713:A:G	0.0245752	0.0156
PTPN7	1:202180697:G:A	0.00624591	0.0109
PTPN7	1:202191564:C:T	0.028171	0.0108
PTPN7	1:202198685:T:G	0.0126398	0.0227
PTPN7	1:202200118:T:C	0.0126398	0.0229
PTPN7	1:202191706:G:A	0.000896135	0.0106
PTPN7	1:202173601:C:T	0.000878404	0.0107
PTPN7	1:202176175:C:T	0.00653753	0.0103
RAB29	1:205770138:C:T	0.0401405	0.4929
RAB3GAP1	2:134185227:A:G	0.0192691	0.2465
RASSF1	3:50307659:T:C	0.0106609	0.0897
RASSF1	3:50314953:T:C	0.00165008	0.1055
RASSF1	3:50310164:A:C	0.000973596	0.102
RASSF1	3:50314769:A:G	0.00165008	0.1055
RASSF1	3:50335423:A:T	0.000174933	0.1294
RASSF1	3:50354205:G:A	0.0221897	0.0807
RASSF1	3:50316634:C:G	0.00122899	0.1055
RASSF1	3:50310067:C:T	0.0104887	0.0795
RASSF1	3:50364410:G:A	0.0467209	0.0652
RASSF1	3:50321083:A:G	0.0133307	0.0963
RASSF1	3:50312941:C:G	0.000122697	0.1169
RASSF1	3:50312171:C:G	0.00855044	0.0878
RASSF1	3:50318299:T:G	0.000159109	0.1034
RASSF1	3:50330436:A:C	0.000283541	0.1176
RASSF1	3:49684099:G:A	0.0312679	0.2309
RASSF1	3:50312758:A:G	0.0112628	0.096
RASSF1	3:50333050:T:C	0.00153858	0.1063
RASSF1	3:50336404:C:A	0.00463395	0.0652
RASSF1	3:50335670:C:A	0.00818873	0.0889
RASSF1	3:50337137:T:C	0.00213603	0.2096
RASSF1	3:50291008:T:C	0.00933549	0.092
RASSF1	3:50333410:C:G	0.0109019	0.0609
RASSF1	3:50378211:A:C	0.00382083	0.085
RASSF1	3:49676792:T:C	0.00442561	0.2521
RASSF1	3:50306625:A:G	0.010338	0.0877
RASSF1	3:50298624:C:T	0.000562012	0.1062
RASSF1	3:50647568:G:A	0.047703	0.0581
RASSF1	3:50293556:T:C	0.00125687	0.1034
RASSF1	3:49416844:G:A	0.0499727	0.2663
RASSF1	3:50299230:T:C	0.000283541	0.1176
RASSF1	3:50298861:A:G	0.000838865	0.0907
RASSF1	3:50369825:A:C	0.00343847	0.0877
RASSF1	3:50347327:C:T	0.00804069	0.0877
RASSF1	3:50341197:A:G	0.000298463	0.1388
RASSF1	3:50350952:C:A	0.00138153	0.1076
RASSF1	3:50354037:T:C	0.000206227	0.1161
RASSF1	3:50287241:T:G	0.0142882	0.1853
RASSF1	3:50284590:G:C	0.0471878	0.086
RASSF1	3:50340745:T:G	0.000174933	0.1294
RASSF1	3:50289998:A:G	5.11133e-05	0.1119
RASSF1	3:50288589:G:A	0.00558571	0.1034
RMDN3	15:40694039:T:A	0.0290344	0.4844
RNF115	1:145487252:C:G	0.0116013	0.0312
RNF115	1:145489171:G:A	0.006652	0.032
RNF115	1:145496457:C:A	0.020753	0.0382
RNF165	18:46479458:C:A	0.0395961	0.022
RNF165	18:46463041:G:A	0.00423435	0.0227
RNF165	18:46439282:C:T	0.0125353	0.0308
RNF165	18:46466003:G:C	0.0269344	0.0272
RNF165	18:46465384:A:T	0.0269344	0.0274
RNF165	18:46454975:C:T	0.0446415	0.0355
RNF165	18:46480845:T:C	0.0042152	0.0143
RNF165	18:46451687:C:G	0.00358235	0.0278
RNF165	18:46461302:C:T	0.0305882	0.0354
RNF165	18:46482516:T:A	0.0395961	0.0217
RNF165	18:46463492:G:C	0.0269344	0.0278
RNF165	18:46484093:A:G	0.0395961	0.0221
RNF165	18:46481137:G:T	0.0395961	0.0218
RNF165	18:46434473:G:A	0.0128954	0.0309
RNF165	18:46477710:C:T	0.0042152	0.0144
RTL6	22:44446961:G:A	0.0237017	0.3711
RTL6	22:44495993:A:G	0.00865479	0.4972
RTL6	22:44446921:T:C	0.0237017	0.3729
RTL6	22:44495367:A:G	0.0236826	0.4887
RTL6	22:44493506:C:T	0.00537317	0.4986
RTL6	22:44495842:A:G	0.0284709	0.4929
RTL6	22:44494312:T:G	0.00976286	0.4929
RTL6	22:44496255:A:G	0.00840046	0.4802
RTL6	22:44496060:C:T	0.0274424	0.2762
RTL6	22:44494117:G:A	0.000337366	0.2989
SAMD3	6:130133222:A:G	0.0174192	0.1303
SIGLEC17P	19:51861649:C:T	0.0395184	0.2436
SLAMF7	1:159926773:C:T	0.0126129	0.0157
SLAMF7	1:159927745:G:A	0.0126129	0.0157
SLAMF7	1:159852850:A:G	0.0348111	0.0101
SLC4A4	4:71521813:C:T	0.0168371	0.0378
SLC4A4	4:71567583:T:G	0.0093419	0.1841
SLC4A4	4:71522095:C:T	0.0168371	0.0378
SLC4A4	4:71527023:T:G	0.027805	0.0403
SLC4A4	4:71524871:G:A	0.0177113	0.0392
SLC4A4	4:71524889:G:A	0.0177113	0.0391
SLC9A3R1	17:75495403:C:T	0.0352213	0.0368
ST3GAL4	11:126425240:G:A	0.0471623	0.4037
ST3GAL4	11:126205948:T:C	0.0210086	0.4929
ST8SIA6	10:16903502:A:T	0.0495374	0.0308
ST8SIA6	10:16903405:G:T	0.0495374	0.0307
ST8SIA6	10:17730689:A:T	0.0455206	0.0131
ST8SIA6	10:16904126:T:C	0.0495374	0.0309
ST8SIA6	10:17728529:C:A	0.0455206	0.0127
STK39	2:168113653:G:C	0.0417984	0.3144
SYTL2	11:85712157:G:T	0.0315361	0.4759
SYTL2	11:85186617:C:T	0.0351812	0.0266
SYTL2	11:85211300:G:A	0.0364622	0.0263
SYTL2	11:85552073:A:G	0.0101374	0.0203
SYTL2	11:85203225:A:T	0.0364622	0.0263
SYTL2	11:85662624:A:G	0.0212734	0.2975
SYTL2	11:85537048:A:G	0.0101374	0.0217
SYTL2	11:85541128:C:T	0.0101374	0.0213
SYTL2	11:85229721:C:T	0.0364622	0.0257
SYTL2	11:85684137:C:T	0.044977	0.4933
SYTL2	11:85664557:G:A	0.00365291	0.0312
SYTL2	11:85358100:A:G	0.00946603	0.0257
SYTL2	11:85574798:G:A	0.0222895	0.021
SYTL2	11:86398064:G:A	0.0444921	0.3818
SYTL2	11:85375571:A:G	0.00920096	0.0262
SYTL2	11:85280401:T:C	0.00946603	0.0246
SYTL2	11:85541847:A:C	0.0101374	0.0212
SYTL2	11:85442087:T:C	0.0093947	0.0267
SYTL2	11:85545959:T:C	0.0101374	0.021
SYTL2	11:85461004:A:G	0.0157062	0.0285
SYTL2	11:85338439:G:A	0.00946603	0.0258
SYTL2	11:85460966:G:C	0.0157062	0.0285
SYTL2	11:85535932:T:C	0.0101374	0.0219
SYTL2	11:85587592:G:A	0.0237529	0.0196
SYTL2	11:85630117:A:G	0.0024535	0.0299
SYTL2	11:85475387:C:G	0.00921436	0.0251
SYTL2	11:86396924:G:T	0.0231927	0.3867
SYTL2	11:85601552:G:T	0.0237529	0.0209
SYTL2	11:85557718:T:G	0.00794599	0.0216
SYTL2	11:85551772:A:C	0.0453296	0.1714
SYTL2	11:85594690:T:C	0.0237529	0.0199
SYTL2	11:85539961:A:G	0.0431619	0.1743
SYTL2	11:85510556:G:A	0.00990267	0.0239
SYTL2	11:85514821:G:A	0.00990267	0.0229
SYTL2	11:85610527:C:T	0.0212647	0.022
SYTL2	11:85589542:C:T	0.0237529	0.0195
SYTL2	11:85356836:G:C	0.00946603	0.0258
SYTL2	11:85745660:T:C	0.0482694	0.4207
SYTL2	11:85587128:A:G	0.0237529	0.0197
SYTL2	11:85481371:T:C	0.00961682	0.0249
SYTL2	11:85479946:A:T	0.00921436	0.0252
SYTL2	11:85262503:G:A	0.0152512	0.0249
SYTL2	11:85262504:A:T	0.0152512	0.0249
SYTL2	11:85716598:T:C	0.0469731	0.4915
SYTL2	11:85287771:A:G	0.018968	0.027
SYTL2	11:85451596:G:A	0.0199863	0.0338
SYTL2	11:85456892:T:C	0.0093947	0.0264
SYTL2	11:85463733:T:A	0.0093947	0.0261
SYTL2	11:85611148:A:T	0.0212647	0.0221
SYTL2	11:85471316:A:C	0.00921436	0.0254
SYTL2	11:85463324:A:G	0.0093947	0.0261
SYTL2	11:85546995:C:T	0.0101374	0.0208
SYTL2	11:85585910:G:C	0.0237529	0.0198
SYTL2	11:85447412:C:G	0.0199863	0.0339
SYTL2	11:85543191:T:G	0.046228	0.166
SYTL2	11:85636371:G:A	0.0263286	0.2904
SYTL2	11:85716407:G:A	0.0234338	0.4929
SYTL2	11:85611920:C:A	0.0215118	0.0219
SYTL2	11:85508437:C:T	0.00990267	0.0239
SYTL2	11:85441439:C:T	0.0157062	0.029
SYTL2	11:85626661:G:C	0.00163966	0.0259
SYTL2	11:85607080:G:A	0.0222766	0.0215
SYTL2	11:85634501:G:A	0.00238657	0.034
SYTL2	11:85484389:G:C	0.000808069	0.029
SYTL2	11:85606731:C:T	0.0222766	0.0214
SYTL2	11:85397461:C:T	0.0093947	0.0264
SYTL2	11:85445643:C:T	0.0157062	0.0289
SYTL2	11:85603790:G:A	0.0249106	0.0274
SYTL2	11:85488384:G:A	0.00583223	0.0294
SYTL2	11:85481983:C:T	0.00569704	0.0298
SYTL2	11:85500179:T:C	0.00990267	0.024
SYTL2	11:85630442:G:C	0.00277094	0.0283
TPST2	22:26527941:T:C	0.0405335	0.2946
TPST2	22:26437195:G:C	0.00268253	0.4405
TPST2	22:26440569:C:T	0.0237109	0.2606
TPST2	22:26436874:T:A	0.0497325	0.221
TPST2	22:26530081:A:G	0.0106619	0.3385
TPST2	22:26528569:C:T	0.0253211	0.0961
TPST2	22:26509742:C:G	0.0261215	0.3795
TPST2	22:26484590:T:C	0.0259922	0.3357
TPST2	22:26511235:A:G	0.0229493	0.3807
TPST2	22:26439568:A:G	0.0293798	0.2296
TPST2	22:26463120:T:C	0.03411	0.2592
TPST2	22:26440154:G:A	0.0322692	0.2266
TPST2	22:26438679:T:C	0.00733187	0.4373
TPST2	22:26435658:C:T	0.00450096	0.4318
TPST2	22:26436137:G:A	0.0145951	0.4082
TPST2	22:26485180:T:C	0.04991	0.3357
TPST2	22:26440814:T:C	0.0242441	0.2323
TPST2	22:26437220:G:A	0.0193392	0.2125
TRBJ1-5	7:142039080:G:A	0.00921885	0.0512
TRBJ1-5	7:142601827:A:C	0.0497479	0.367
TRBJ1-5	7:142041876:A:G	0.0330008	0.0494
TRBJ1-5	7:142602301:A:G	0.0249783	0.3895
TRBJ1-5	7:142596569:G:A	0.0495962	0.3966
TRGC1	7:38276017:G:T	0.00226571	0.1542
TRGC1	7:38256614:T:A	0.00333928	0.4037
TRGC1	7:38254584:C:G	0.0306735	0.3294
TRGC1	7:38271628:A:G	0.000885077	0.0794
TRGC1	7:38270576:G:C	0.0120412	0.3251
TRGC1	7:38252250:C:T	0.0363011	0.3385
TRGC1	7:38253078:A:T	0.00289603	0.3428
TRGC1	7:38255785:T:A	0.0171045	0.3498
TRGC1	7:38252602:A:G	0.022072	0.3059
TRGC1	7:38255319:T:A	0.0133075	0.3511
TRGC1	7:38251337:G:T	0.000896277	0.085
TRGC1	7:38283307:G:A	0.00414581	0.2105
TRGC1	7:38279063:A:G	0.0142621	0.3198
TRGC1	7:38255782:T:G	0.0171045	0.3498
TRGC1	7:38282326:T:A	0.0167578	0.1874
TRGC1	7:38256702:T:G	0.0219075	0.3473
TRGC1	7:38270659:G:A	0.0123998	0.328
TRGC1	7:38279738:A:G	0.0173657	0.0719
TRGC1	7:38272189:C:T	0.0256461	0.4238
TRGC1	7:38272351:A:G	0.00938406	0.3281
TRGC1	7:38263884:C:A	4.8024e-05	0.0822
TRGC1	7:38256797:G:A	0.0278493	0.3461
TRGC1	7:38254585:C:A	0.0306735	0.3294
TRGC1	7:38251113:A:T	0.0432626	0.3074
TRGC1	7:38277619:T:C	0.00723183	0.0849
TRGC1	7:38278989:A:G	0.0142621	0.3198
TRGC1	7:38268389:A:G	0.0362882	0.068
TRGC1	7:38257255:T:C	0.000302701	0.1105
TRGC1	7:38256652:G:A	0.0278493	0.346
TRGC1	7:38282052:G:T	0.0323931	0.1819
TRGC1	7:38262967:T:C	0.000445037	0.2096
TRGC1	7:38251833:T:C	0.0370151	0.3484
TRGC1	7:38262140:T:A	0.000131214	0.3966
TRGC1	7:38333930:T:C	0.0149293	0.2578
TRGC1	7:38265325:C:T	0.000134513	0.3003
TRGC1	7:38256872:G:A	0.0219075	0.3472
TRGC1	7:38253110:G:A	0.0051055	0.3428
TRGC1	7:37317228:C:T	0.0177503	0.1275
TRGC1	7:38277344:G:C	0.0142621	0.3201
TRGC1	7:38327674:C:T	0.0318621	0.1048
TRGC1	7:38235604:G:A	0.0321991	0.0892
TRGC1	7:37391714:C:A	0.0301702	0.0297
TRGC1	7:38280173:T:A	0.0198975	0.0717
TRGC1	7:38256529:T:C	0.0151746	0.3421
TRGC1	7:38249520:C:T	0.0328145	0.4178
TRGC1	7:38268517:C:T	0.00437727	0.0708
TRGC1	7:38270050:A:T	0.010756	0.413
TRGC1	7:38245420:A:C	0.000929307	0.1055
TRGC1	7:38263935:T:C	8.54741e-06	0.0975
TRGC1	7:38252667:T:A	0.0075464	0.3357
TRGC1	7:38257166:C:T	0.0475856	0.3669
TRGC1	7:38265541:G:C	0.00123575	0.1478
TRGC1	7:38209042:A:G	0.0172377	0.0312
TRGC1	7:38257236:C:T	0.0315503	0.3697
TRGC1	7:38213363:G:A	0.000100143	0.0623
TRGC1	7:38262865:C:G	0.00181136	0.154
TRGC1	7:38259978:G:A	0.000302773	0.1473
TRGC1	7:38260188:A:G	0.000108894	0.33
TRGC1	7:38257965:A:C	0.00926221	0.3447
TRGC1	7:38265739:A:G	0.0302418	0.3003
TRGC1	7:38265482:G:A	4.89138e-06	0.1374
TRGC1	7:38192210:C:T	2.50891e-05	0.0977
TRGC1	7:37698623:G:A	0.0439354	0.0366
TRGC1	7:38271088:A:G	0.0476043	0.085
TRGC1	7:38266052:T:C	0.000127597	0.1714
TRGC1	7:38257299:T:A	0.0293613	0.3711
TRGC1	7:38265803:G:A	1.75706e-06	0.085
TRGC1	7:37699909:G:C	0.0439354	0.0364
TRGC1	7:38181815:A:C	7.6141e-05	0.1119
TRGC1	7:38258684:A:G	0.00150043	0.279
TRGC1	7:38245136:T:C	0.000884547	0.1105
TRGC2	7:38332137:C:T	0.00361532	0.1516
TRGC2	7:38327674:C:T	0.0194958	0.1048
TRGC2	7:38316944:C:T	0.00124504	0.0393
TRGC2	7:38346112:T:C	0.0154243	0.0439
TRGC2	7:38332110:A:G	0.00315895	0.1572
TRGC2	7:37391714:C:A	0.044928	0.0297
TRGC2	7:38316046:C:T	0.00385024	0.0453
TRGC2	7:38348130:T:C	0.0443239	0.2011
TRGC2	7:38332872:G:A	0.00179586	0.1218
TTC38	22:46295503:T:C	0.00198643	0.0496
TTC38	22:46293332:C:T	1.03651e-05	0.085
TTC38	22:46297008:G:A	0.00170918	0.0664
TTC38	22:46296285:G:A	0.034259	0.0496
TTC38	22:46296306:T:C	0.000551485	0.063
TTC38	22:47170239:C:G	0.00554825	0.483
TTC38	22:46291371:G:A	0.00093155	0.0552
TTC38	22:46297163:A:T	0.0011409	0.0661
TTC38	22:46353858:C:T	0.00632734	0.0156
TTC38	22:46289352:G:A	3.99098e-05	0.0411
TTC38	22:46294817:C:T	0.015731	0.1119
TTC38	22:46268741:G:A	0.0340197	0.0896
TTC38	22:46268958:A:G	0.0188429	0.098
TTC38	22:46293450:G:A	3.87483e-05	0.085
TTC38	22:46270264:T:C	0.0160863	0.0774
TTC38	22:46271140:T:C	0.00243554	0.0892
TTC38	22:46271756:C:T	0.012641	0.0701
TTC38	22:46269773:C:T	0.00653327	0.0935
TTC38	22:46272455:A:G	0.000519327	0.0977
TTC38	22:46272795:C:T	0.00156111	0.1034
TTC38	22:46272829:C:T	0.00738028	0.0992
TTC38	22:46278742:G:A	0.0113202	0.1431
TTC38	22:46281106:C:T	0.00983519	0.0694
TTC38	22:46282007:A:G	0.0100839	0.0822
TTC38	22:46282100:G:A	0.0399764	0.0414
TTC38	22:46282769:A:G	0.0359022	0.0552
TTC38	22:46283760:G:T	0.0350821	0.0423
TTC38	22:46283953:C:T	0.0497336	0.0437
TTC38	22:46284124:T:G	0.0172854	0.0567
TTC38	22:46285276:C:G	0.036285	0.0241
TTC38	22:46272182:G:T	0.0160863	0.0781
TTC38	22:46289120:G:A	0.00384253	0.046
YPEL1	22:21000306:C:A	0.0200568	0.0196
YPEL1	22:20996591:T:C	0.00202774	0.221
YPEL1	22:21000387:T:A	0.0200568	0.0196
ZFYVE28	4:1950586:C:T	0.000339702	0.0132
ZFYVE28	4:1983860:G:A	0.00610498	0.0184
ZFYVE28	4:1897349:G:A	0.00477998	0.0119
ZFYVE28	4:2489968:G:A	0.00386458	0.0552
ZFYVE28	4:1974803:C:T	0.00470721	0.0138

## Sheet: Table S3
Table S3. Interleukin production PBMC module eQTLs
Gene	SNP	FDR	MAF
ADAP2	17:30187811:C:T	0.00062961	0.0156
ADPRH	3:119432736:A:G	0.0138271	0.0793
AIF1	6:32604474:T:C	0.0109636	0.1182
AIF1	6:32552191:G:C	0.0322582	0.4518
AIF1	6:32605343:A:C	0.0109636	0.1182
AIF1	6:32606173:G:T	0.0109636	0.1182
AIF1	6:32604104:G:A	0.0107868	0.1194
AIF1	6:32606237:A:C	0.0109636	0.1182
AIF1	6:32605825:A:G	0.0109636	0.1182
ALDH1A2	15:57677132:G:A	0.0419811	0.06
ALDH1A2	15:59137366:G:C	0.00011417	0.034
ALDH1A2	15:59128934:C:T	0.0203155	0.032
ALDH1A2	15:59261178:T:A	0.0156879	0.0306
ALDH1A2	15:58597871:T:C	0.0075834	0.0197
ALDH1A2	15:59250293:T:C	0.0357383	0.0308
ALDH1A2	15:58408681:A:T	0.029947	0.0341
ALDH1A2	15:58598113:A:T	0.0075834	0.0197
ALDH1A2	15:57676422:G:A	0.00989424	0.056
ALDH1A2	15:57314872:A:T	0.0482732	0.0933
ALDH1A2	15:59255589:G:C	0.0357383	0.0308
ALDH1A2	15:58188007:C:T	0.0213728	0.0327
ALDH1A2	15:58596468:T:C	0.00068851	0.017
ALDH1A2	15:58864611:A:G	2.91e-05	0.0116
ALDH1A2	15:58184349:G:T	0.00338119	0.0227
ALDH1A2	15:58922788:C:A	8.39e-06	0.0183
ALDH1A2	15:59143698:T:C	0.0243572	0.0467
ALDH1A2	15:59264263:G:C	0.0458132	0.0337
ALDH1A2	15:58941879:G:C	0.00077137	0.0247
ALDH1A2	15:59253666:G:C	0.0357383	0.0308
ALDH1A2	15:59122687:C:T	0.0203155	0.0322
ALDH1A2	15:58161419:T:C	0.0197195	0.0254
ALDH1A2	15:57712646:T:C	0.00052231	0.0165
ALDH1A2	15:58867710:A:C	2.93e-05	0.0126
ALDH1A2	15:57717507:G:A	0.00035375	0.0119
ALDH1A2	15:58938016:T:C	8.39e-06	0.0183
ALDH1A2	15:59128361:C:T	0.0203155	0.032
ALDH1A2	15:58414533:C:T	0.0375246	0.0331
ALDH1A2	15:58934489:T:C	8.39e-06	0.0183
ALDH1A2	15:59123886:G:A	0.0203155	0.0321
ALDH1A2	15:58590342:A:G	0.0075834	0.0197
ALDH1A2	15:57717335:A:G	0.0222338	0.0135
ALDH1A2	15:57712548:A:G	2.3e-05	0.0134
ALDH1A2	15:58805409:G:A	0.0386966	0.0483
ALDH1A2	15:59123700:G:C	0.0434078	0.0342
ALDH1A2	15:58576986:A:G	0.0334204	0.0496
ALDH1A2	15:59115664:A:G	0.0444472	0.0326
ALDH1A2	15:57716665:A:G	0.005208	0.0148
ALDH1A2	15:57306369:C:G	0.0206394	0.0765
ALDH1A2	15:59120399:A:G	0.00584007	0.0308
ALDH1A2	15:59116719:A:G	0.00160019	0.034
ALDH1A2	15:57707598:A:G	0.0222338	0.0137
ALDH1A2	15:59151211:A:G	0.024933	0.0469
ALDH1A2	15:58594054:T:C	0.00012264	0.0156
ALDH1A2	15:57295606:A:G	0.0333412	0.0493
ALDH1A2	15:57701937:C:T	0.0222338	0.0136
ALDH1A2	15:57678757:T:C	0.0419811	0.0602
ALDH1A2	15:58926153:T:A	8.39e-06	0.0183
ALDH1A2	15:57720139:A:G	0.0430778	0.0151
ALDH1A2	15:59077002:G:A	1.82e-05	0.0104
ALDH1A2	15:57709054:A:G	0.00052231	0.0164
ALDH1A2	15:57685172:A:T	0.0250788	0.0595
ALDH1A2	15:58585579:A:G	0.0075834	0.0196
ALDH1A2	15:58940558:A:G	8.39e-06	0.0184
ALDH1A2	15:58925832:C:G	8.39e-06	0.0183
ALDH1A2	15:57683129:A:T	0.0250788	0.0599
ALDH1A2	15:58415791:C:G	0.01309	0.0318
ALDH1A2	15:57090754:T:A	0.0282424	0.0397
ALDH1A2	15:59084509:A:T	1.82e-05	0.0104
ALDH1A2	15:59130636:C:T	0.0208985	0.0305
ALDH1A2	15:57683081:G:A	0.0250788	0.0599
ALDH1A2	15:58410564:C:T	0.0454954	0.0328
ALDH1A2	15:57683244:C:T	0.0250788	0.0599
ALDH3B1	11:68004918:A:C	0.046904	0.1455
ALOX5	10:46254858:A:G	0.00662604	0.0173
ALOX5	10:45376833:G:A	0.0408307	0.1558
ALOX5	10:45387293:A:G	0.00064903	0.2096
ALOX5	10:46254287:G:C	0.00662604	0.0177
ALOX5	10:46254531:G:A	0.00662604	0.0174
ALOX5	10:45376762:T:A	0.0467011	0.1388
ALOX5	10:46254258:C:T	0.00662604	0.0177
ALOX5	10:46253971:G:A	0.0067845	0.0161
ALOX5	10:46253961:T:C	0.0067845	0.016
ALOX5	10:45381225:T:C	0.00909023	0.1955
ALOX5	10:46254023:A:G	0.0067845	0.017
ANXA5	4:121632548:G:A	0.0116474	0.0274
ANXA5	4:121633879:T:C	0.0116474	0.0278
AOAH	7:36720453:A:G	0.00161678	0.2204
AOAH	7:36712485:T:C	0.0497847	0.3924
AOAH	7:36721019:C:T	0.00063302	0.0567
AOAH	7:36720555:T:C	0.00224243	0.2351
AOAH	7:36717614:T:A	0.00152975	0.4646
AOAH	7:36719768:G:A	0.00073009	0.217
AOAH	7:36686155:C:A	1.75e-05	0.187
AOAH	7:36721344:G:C	0.0009403	0.2305
AOAH	7:36871888:A:G	0.0233188	0.1062
AOAH	7:36687684:G:A	0.00234817	0.3003
AOAH	7:36705463:A:G	0.0141227	0.0309
AOAH	7:36681807:T:C	0.00017183	0.1939
AOAH	7:36717069:G:C	0.016764	0.221
AOAH	7:36695378:T:A	0.0189436	0.2422
AOAH	7:37326287:G:T	0.0440611	0.0421
AOAH	7:36717522:A:G	0.00090051	0.2315
AOAH	7:36692601:G:A	0.00067996	0.4575
AOAH	7:36717858:C:T	0.00278342	0.3442
AOAH	7:36692586:A:G	0.00369302	0.4348
AOAH	7:36718560:T:C	0.00044064	0.4762
AOAH	7:36681427:C:T	0.00181021	0.2856
AOAH	7:36711444:C:T	0.0116788	0.2195
AOAH	7:36690152:T:C	0.0220081	0.2195
AOAH	7:36804383:G:A	0.0467245	0.0809
AOAH	7:36712248:T:C	0.00770144	0.2422
AOAH	7:36720083:G:A	0.00045972	0.2132
AOAH	7:36692678:A:C	0.0040179	0.4405
AOAH	7:36692339:T:C	0.00035462	0.4263
AOAH	7:37110333:C:G	0.0137551	0.0452
AOAH	7:37104729:G:C	0.0211959	0.0163
AOAH	7:35899210:G:C	0.0144427	0.0822
AOAH	7:36711977:G:C	0.0464578	0.0411
AOAH	7:36692445:A:G	0.00045893	0.398
AOAH	7:36812362:G:A	0.0296457	0.2341
AOAH	7:37024748:A:G	0.013526	0.0392
APLP2	11:130191163:C:T	0.0179345	0.0141
APLP2	11:130072193:A:G	0.0317025	0.0297
APLP2	11:129901695:C:T	0.0207193	0.017
APOBEC3A	22:39670953:C:T	0.0310605	0.0527
APOBEC3A	22:38991574:G:A	7.39e-09	0.0439
APOBEC3A	22:38992067:G:A	0.00014885	0.0312
APOBEC3A	22:39673271:A:G	0.0240455	0.0546
AQP9	15:57676422:G:A	0.0377819	0.056
AQP9	15:59115664:A:G	0.0213553	0.0326
AQP9	15:57306369:C:G	0.00998187	0.0765
AQP9	15:58922788:C:A	2.66e-05	0.0183
AQP9	15:59128361:C:T	0.00926826	0.032
AQP9	15:58415791:C:G	0.00654742	0.0318
AQP9	15:58864611:A:G	3.8e-05	0.0116
AQP9	15:57717507:G:A	0.0118127	0.0119
AQP9	15:57712646:T:C	0.0146775	0.0165
AQP9	15:58590342:A:G	0.00646108	0.0197
AQP9	15:58938016:T:C	2.66e-05	0.0183
AQP9	15:58161419:T:C	0.0259442	0.0254
AQP9	15:58188007:C:T	0.0127468	0.0327
AQP9	15:59123886:G:A	0.00926826	0.0321
AQP9	15:58594054:T:C	6.95e-05	0.0156
AQP9	15:58407000:T:G	0.0479921	0.0471
AQP9	15:57720139:A:G	0.0110097	0.0151
AQP9	15:57314872:A:T	0.0145529	0.0933
AQP9	15:58596468:T:C	0.00043308	0.017
AQP9	15:59120399:A:G	0.00195125	0.0308
AQP9	15:57701937:C:T	0.0053196	0.0136
AQP9	15:59116719:A:G	0.00089409	0.034
AQP9	15:58184349:G:T	0.00761287	0.0227
AQP9	15:58414533:C:T	0.0211012	0.0331
AQP9	15:58408681:A:T	0.0168901	0.0341
AQP9	15:57717335:A:G	0.0053196	0.0135
AQP9	15:59123700:G:C	0.0215529	0.0342
AQP9	15:59128934:C:T	0.00926826	0.032
AQP9	15:58598113:A:T	0.00646108	0.0197
AQP9	15:57295606:A:G	0.03645	0.0493
AQP9	15:58585579:A:G	0.00646108	0.0196
AQP9	15:58597871:T:C	0.00646108	0.0197
AQP9	15:58926153:T:A	2.66e-05	0.0183
AQP9	15:57707598:A:G	0.0053196	0.0137
AQP9	15:58867710:A:C	3.83e-05	0.0126
AQP9	15:58821078:G:A	0.0362377	0.0483
AQP9	15:58805409:G:A	0.0152592	0.0483
AQP9	15:59084509:A:T	8.45e-07	0.0104
AQP9	15:58576986:A:G	0.0224574	0.0496
AQP9	15:58940558:A:G	2.66e-05	0.0184
AQP9	15:58934489:T:C	2.66e-05	0.0183
AQP9	15:59137366:G:C	0.00023704	0.034
AQP9	15:58816078:A:G	0.0362377	0.0484
AQP9	15:58941879:G:C	0.00151482	0.0247
AQP9	15:59130636:C:T	0.0109187	0.0305
AQP9	15:59077002:G:A	8.45e-07	0.0104
AQP9	15:58925832:C:G	2.66e-05	0.0183
AQP9	15:59122687:C:T	0.00926826	0.0322
AQP9	15:57709054:A:G	0.0146775	0.0164
AQP9	15:57712548:A:G	0.0012158	0.0134
AQP9	15:57696901:T:C	0.0167615	0.0149
AQP9	15:58410564:C:T	0.0264495	0.0328
AQP9	15:57693138:C:A	0.0280854	0.0171
AQP9	15:58411517:C:T	0.0305064	0.0306
ARF4	3:56796551:G:A	0.0258808	0.1416
ARPC2	2:217557544:G:A	0.0220741	0.0111
ARPC2	2:217586078:T:C	0.00418989	0.0102
ARPC2	2:217556732:T:C	0.0220741	0.0112
ARPC2	2:217556597:G:C	0.0220741	0.0112
ARPC2	2:217584452:C:T	0.00418989	0.0102
ARPC2	2:217553573:T:C	0.0228067	0.0115
ARPC5	1:183627001:A:G	1.71e-06	0.4844
ARPC5	1:183756734:C:G	3.44e-07	0.4554
ARPC5	1:183742348:C:T	3.63e-07	0.4723
ARPC5	1:183781114:T:C	7.01e-08	0.4362
ARPC5	1:183750909:T:C	1.75e-07	0.4596
ARPC5	1:183755498:T:C	3.08e-06	0.4671
ARPC5	1:183736840:G:T	0.0053075	0.2151
ARPC5	1:183757269:A:G	1.5e-07	0.4516
ARPC5	1:183710777:C:T	0.00024039	0.4345
ARPC5	1:183757177:C:T	2.29e-07	0.4561
ARPC5	1:183743640:T:G	1.68e-07	0.4678
ARPC5	1:183744306:A:G	1.68e-07	0.4684
ARPC5	1:183610594:G:T	0.00021414	0.4901
ARPC5	1:183756125:A:C	0.0040623	0.2294
ARPC5	1:183755426:T:C	0.0040623	0.23
ARPC5	1:183741828:C:T	1.6e-07	0.4696
ARPC5	1:183716812:G:A	0.00333541	0.2218
ARPC5	1:183702950:A:G	0.00049548	0.464
ARPC5	1:183607417:T:C	4.08e-05	0.4901
ARPC5	1:183751299:A:G	3.98e-07	0.4623
ARPC5	1:183782505:T:C	7.01e-08	0.4364
ARPC5	1:183756050:G:A	3.44e-07	0.4555
ARPC5	1:183755952:C:T	3.44e-07	0.4555
ARPC5	1:183756533:A:G	2.69e-07	0.4148
ARPC5	1:183708478:A:G	0.0006413	0.4632
ARPC5	1:183743005:G:C	1.6e-07	0.4696
ARPC5	1:183702148:A:G	0.00049548	0.4639
ARPC5	1:183755476:G:A	3.44e-07	0.4555
ARPC5	1:183744598:C:A	1.68e-07	0.4686
ARPC5	1:183749600:G:A	3.98e-07	0.4637
ARPC5	1:183759341:C:G	0.0040623	0.2303
ARPC5	1:183585146:A:G	0.0116438	0.313
ARPC5	1:183610464:C:T	0.0428819	0.2422
ARPC5	1:183760051:C:T	0.00082007	0.2012
ARPC5	1:183740213:C:T	3.41e-07	0.4722
ARPC5	1:183740075:A:G	3.35e-07	0.4725
ARPC5	1:183734880:T:C	0.00476133	0.2237
ARPC5	1:183708197:T:C	0.0006413	0.4632
ARPC5	1:183750866:G:T	3.98e-07	0.4627
ARPC5	1:183744792:T:C	3.79e-07	0.4713
ARPC5	1:183702421:C:G	6.47e-05	0.4796
ARPC5	1:183749628:G:A	0.00460529	0.2275
ARPC5	1:183785571:T:C	0.00367601	0.234
ARPC5	1:183868924:G:C	0.00550102	0.3949
ARPC5	1:183698234:G:A	0.00048698	0.4668
ARPC5	1:183739786:T:C	2.42e-07	0.4794
ARPC5	1:183748594:T:G	1.75e-07	0.4614
ARPC5	1:183611144:C:T	0.00155226	0.4187
ARPC5	1:183708376:C:T	0.00455736	0.2388
ARPC5	1:183755289:C:T	4.93e-07	0.4601
ARPC5	1:183699671:G:A	0.00049548	0.4633
ARPC5	1:183745014:A:C	3.79e-07	0.4713
ARPC5	1:183776395:G:A	1.39e-07	0.4467
ARPC5	1:183586319:A:C	0.0184452	0.1414
ARPC5	1:183745373:T:A	2.81e-07	0.4607
ARPC5	1:183701763:C:T	0.00049548	0.4641
ARPC5	1:183872662:T:G	0.0407548	0.4178
ARPC5	1:183740557:C:G	1.6e-07	0.4696
ARPC5	1:183611292:C:T	0.00307786	0.4079
ARPC5	1:183610776:A:G	0.00155226	0.4187
ARPC5	1:183708738:C:G	0.0006413	0.4633
ARPC5	1:183611235:G:A	0.00155226	0.4189
ARPC5	1:183710531:T:G	0.00038134	0.47
ARPC5	1:183698898:C:T	0.0119572	0.2558
ARPC5	1:183783356:C:T	0.00309115	0.2882
ARPC5	1:183698895:T:C	0.0119572	0.2558
ARPC5	1:183698822:C:G	0.0119572	0.2558
ARPC5	1:183702917:T:C	0.00049548	0.464
ARPC5	1:183698723:G:A	0.00053111	0.4642
ARPC5	1:183746222:G:T	3.79e-07	0.4712
ARPC5	1:183623435:C:T	1.78e-06	0.3584
ARPC5	1:183746390:G:A	3.79e-07	0.4711
ARPC5	1:183632196:C:T	0.00525495	0.1955
ARPC5	1:183633660:A:G	0.00349033	0.4589
ARPC5	1:183701676:T:C	0.00049548	0.4639
ARPC5	1:183702250:G:A	0.00049548	0.4639
ARPC5	1:183597778:C:T	0.0292301	0.2337
ARPC5	1:183752460:T:C	4.93e-07	0.4613
ARPC5	1:183783453:T:C	7.01e-08	0.4362
ARPC5	1:183781869:C:T	0.00367601	0.234
ARPC5	1:183697965:A:G	0.0142621	0.2572
ARPC5	1:183701394:A:G	0.00049548	0.4639
ARPC5	1:183785902:G:T	0.00472997	0.2857
ARPC5	1:183609988:C:G	4.38e-06	0.4348
ARPC5	1:183610838:C:T	0.00155226	0.4187
ARPC5	1:183749395:T:A	0.0015457	0.1987
ARPC5	1:183700877:A:G	0.00049548	0.4636
ARPC5	1:183706034:T:C	0.00010236	0.4973
ARPC5	1:183752514:T:C	4.93e-07	0.4608
ARPC5	1:183700585:A:G	0.00049548	0.4634
ARPC5	1:183698997:A:G	0.0119572	0.2558
ARPC5	1:183697929:T:G	0.00553797	0.1854
ARPC5	1:183634264:A:G	0.00031531	0.3329
ARPC5	1:183775758:G:A	0.00499336	0.2785
ARPC5	1:183635017:C:G	0.00411739	0.1558
ARPC5	1:183707656:C:G	0.0005343	0.474
ARPC5	1:183784795:A:T	7.01e-08	0.4362
ARPC5	1:183748529:T:C	3.98e-07	0.4648
ARPC5	1:183601410:G:T	0.048915	0.2346
ARPC5	1:183700245:T:C	0.00049548	0.4632
ARPC5	1:183758265:T:C	3.44e-07	0.4543
ARPC5	1:183773249:A:G	0.0040623	0.2297
ARPC5	1:183635770:A:G	4.59e-07	0.483
ARPC5	1:183769430:T:C	1.5e-07	0.4518
ARPC5	1:183701665:G:A	0.00049548	0.4639
ARPC5	1:183701442:A:G	0.00049548	0.4639
ARPC5	1:183785537:C:T	0.00472997	0.2858
ARPC5	1:183759719:T:G	1.5e-07	0.4519
ARPC5	1:183768986:A:G	2.47e-07	0.446
ARPC5	1:183770228:C:T	1.5e-07	0.4526
ARPC5	1:183753795:A:G	4.93e-07	0.4602
ARPC5	1:183771615:C:T	0.00133825	0.2931
ARPC5	1:183704192:T:C	0.00049548	0.4641
ARPC5	1:183700639:G:A	0.00049548	0.4636
ARPC5	1:183707584:G:T	0.00010236	0.4972
ARPC5	1:183702264:C:G	0.00049548	0.4639
ARPC5	1:183772435:C:A	0.00358561	0.2765
ARPC5	1:183610244:G:A	0.00016613	0.4745
ARPC5	1:183768068:T:C	1.5e-07	0.4518
ARPC5	1:183747413:T:C	3.98e-07	0.4658
ARPC5	1:183698045:A:G	0.0208526	0.2703
ARPC5	1:183746046:T:G	3.79e-07	0.4713
ARPC5	1:183790276:G:A	0.00176424	0.3272
ARPC5	1:183587156:A:G	0.0420163	0.3796
ARPC5	1:183604093:G:A	0.00464853	0.4051
ARPC5	1:183587260:T:C	0.0210559	0.1643
ARPC5	1:183705162:T:C	0.00049548	0.4641
ARPC5	1:183769757:G:T	1.5e-07	0.4518
ARPC5	1:183761969:A:T	0.0040623	0.2298
ARPC5	1:183607101:C:G	0.00626892	0.3867
ARPC5	1:183767421:T:C	0.0040623	0.2301
ARPC5	1:183767597:G:A	0.0040623	0.2301
ARPC5	1:183697785:G:A	0.00046341	0.4268
ARPC5	1:183764617:T:C	0.0040623	0.2295
ASAH1	8:17305501:G:A	0.0085173	0.0297
ASAH1	8:17302559:C:G	0.0179483	0.0326
ASGR2	17:7120106:C:T	0.0179047	0.0146
ATG3	3:111580327:T:A	0.00058652	0.0273
ATG3	3:112128837:G:A	0.0141131	0.1232
ATG3	3:112146314:C:T	0.0158341	0.1514
ATG3	3:112130133:A:C	0.0145099	0.0935
ATG3	3:112208103:G:A	0.00919451	0.1309
ATG3	3:112217360:T:A	0.0044008	0.1255
ATG3	3:112228117:A:C	0.0026587	0.1257
ATG3	3:112239730:C:T	0.00253519	0.1264
ATG3	3:111542918:G:A	6.43e-05	0.0156
ATG3	3:112157166:C:T	0.00511466	0.1233
ATG3	3:112265229:C:A	0.00779069	0.127
ATG3	3:112177060:G:A	0.00322065	0.1241
ATG3	3:112173300:A:G	0.0170792	0.1466
ATG3	3:112196244:G:T	0.0170792	0.1476
ATG3	3:112245500:A:T	0.00221143	0.1266
ATG3	3:112234604:G:A	0.00253519	0.1263
ATG3	3:112264310:G:A	0.00779069	0.127
ATG3	3:112187665:A:T	0.00442495	0.1244
ATG3	3:112218450:T:A	0.0036175	0.1257
ATG3	3:112233612:G:A	0.00253519	0.1282
ATG3	3:112268437:A:G	0.0190273	0.126
ATG3	3:112205102:A:T	0.00442495	0.1249
ATG3	3:112158949:A:T	0.00471473	0.1257
ATG3	3:112256818:T:C	0.00732917	0.1268
ATG3	3:112259669:G:A	0.00732917	0.1268
ATG3	3:112218114:A:G	0.0036175	0.1256
ATG3	3:112201706:T:G	0.00442495	0.1247
ATM	11:108354150:G:A	0.0170627	0.0198
ATP6V0D1	16:68251944:A:G	0.028991	0.1686
ATP6V0D1	16:67472212:C:T	0.0278027	0.1856
ATP6V0D1	16:68186066:A:G	0.0206505	0.1813
ATP6V0D1	16:67690954:T:C	0.0279206	0.2141
ATP6V0D1	16:67231457:C:A	0.00695771	0.1841
ATP6V0D1	16:68255410:C:A	0.0429467	0.1459
ATP6V0D1	16:67674994:A:G	0.0492367	0.2521
AZI2	3:28309712:T:C	0.0108083	0.4759
AZI2	3:28314966:T:G	0.0109648	0.4901
AZI2	3:28348860:A:G	0.00323545	0.4929
AZI2	3:28301843:A:G	0.0125148	0.3442
AZI2	3:28313146:G:A	0.0254767	0.4843
BAIAP2-DT	17:81045701:A:G	0.0112976	0.0878
BAIAP2-DT	17:81026537:C:G	0.00195298	0.1714
BAIAP2-DT	17:81044954:T:C	0.0459967	0.0963
BAIAP2-DT	17:81029891:G:A	0.00017064	0.246
BAIAP2-DT	17:81032233:G:A	1.12e-05	0.1767
BAIAP2-DT	17:81025415:G:A	0.0283385	0.2025
BAIAP2-DT	17:81030816:C:T	0.00337839	0.2748
BID	22:17640912:G:A	0.0136425	0.089
BID	22:17647176:G:A	0.00846291	0.1006
BID	22:17727643:T:G	0.0445277	0.0312
BID	22:17646598:G:T	0.0151318	0.0885
BID	22:17643977:C:T	0.0142014	0.0889
BID	22:17670566:G:T	0.0357589	0.0524
BID	22:17669414:G:A	0.0357589	0.0524
BLVRA	7:43771165:G:A	0.0273134	0.1629
BLVRA	7:43637251:T:C	0.0338849	0.1926
BLVRA	7:43620322:T:A	0.0486467	0.1657
BLVRA	7:43639398:T:C	0.0310381	0.1643
BLVRA	7:43624681:A:G	0.0310381	0.1643
C5orf15	5:134565284:G:A	0.00465995	0.1034
C5orf15	5:134567152:A:T	0.0300991	0.1275
C5orf15	5:134525736:G:T	0.0297954	0.1006
C5orf15	5:134555383:C:G	0.0187046	0.1445
C5orf63	5:127021392:T:A	0.0345434	0.4561
C5orf63	5:126981458:T:A	0.0426827	0.4193
CAPG	2:85398316:T:G	0.0172332	0.136
CAPG	2:85400591:C:A	0.0349125	0.1363
CAPG	2:84869133:T:C	0.0132092	0.0224
CARD11	7:2976294:T:G	0.0466441	0.1018
CARD11	7:2970522:G:C	0.031711	0.0921
CARD11	7:2973621:A:G	0.00285033	0.1714
CARD11	7:2968694:A:C	0.032598	0.1232
CARD11	7:2970515:C:T	0.0298408	0.0891
CARD16	11:106084953:A:G	0.0310941	0.4561
CARD6	5:40616866:G:A	0.0317479	0.1074
CARD6	5:40415129:T:C	0.00062982	0.0172
CARD6	5:40587701:G:C	0.0488728	0.0982
CARD6	5:40395535:G:A	0.0273827	0.0246
CCPG1	15:55221482:G:A	0.0377182	0.0807
CD14	5:140631883:C:G	0.0008976	0.1048
CD14	5:140340626:C:A	0.0171638	0.228
CD14	5:140341873:C:A	0.0111795	0.2819
CD14	5:140627133:C:T	0.0263227	0.0693
CD1D	1:157629144:G:A	0.00739972	0.0134
CD1D	1:157667039:A:G	0.00739972	0.0135
CD1D	1:157642910:C:A	0.00739972	0.0135
CD1D	1:157628228:A:G	0.00739972	0.0134
CD300E	17:75235053:C:G	0.02421	0.0609
CD300E	17:75232564:A:G	0.00284737	0.093
CD300E	17:74475539:T:G	9.87e-06	0.0136
CD300E	17:74477635:C:A	0.0272761	0.0354
CD300LB	17:75232564:A:G	0.00495268	0.093
CD300LB	17:74458774:C:T	0.00597952	0.0315
CD300LB	17:74456962:G:A	0.00597952	0.0316
CD300LB	17:74456308:C:T	0.00597952	0.0317
CD300LF	17:74479559:T:A	0.025838	0.0982
CD33	19:51492469:G:A	0.022578	0.0136
CD33	19:51355877:G:A	0.0249429	0.0803
CD33	19:51355546:G:T	0.0249429	0.08
CD33	19:51225221:C:T	0.00091906	0.272
CD33	19:51233128:G:C	0.00157373	0.2386
CD33	19:51224706:C:A	0.0214964	0.2436
CD58	1:116993444:T:C	0.0219791	0.0159
CD58	1:116992717:C:G	0.0219791	0.0159
CD58	1:116991025:C:T	0.0317044	0.0161
CD58	1:116994488:C:T	0.0219791	0.0165
CD58	1:116991175:A:G	0.0317044	0.0157
CD6	11:60080565:A:C	0.0127033	0.0417
CD6	11:60084159:C:T	0.0127033	0.041
CD63	12:56126591:T:C	0.0151959	0.1402
CD68	17:8297437:T:C	0.0175166	0.0125
CD68	17:8297281:G:T	0.0175166	0.0131
CDA	1:20588925:C:G	0.00800851	0.2422
CDA	1:20607099:G:A	0.00106111	0.0878
CDA	1:20589208:A:C	0.00028955	0.2592
CDA	1:20588679:C:T	0.0204347	0.1941
CDA	1:20589038:A:G	0.0107153	0.1976
CDA	1:20587026:C:T	0.023965	0.1926
CDA	1:20603735:A:G	0.0184871	0.102
CEACAM4	19:41617173:T:C	0.00265753	0.2394
CEACAM4	19:41622486:T:C	0.00010543	0.429
CEACAM4	19:41621534:A:G	2.5e-06	0.2121
CEACAM4	19:41613356:G:C	0.00088046	0.2975
CEACAM4	19:41570715:C:T	0.0295316	0.3045
CEACAM4	19:41619287:C:T	0.00095636	0.1431
CEACAM4	19:41624604:G:A	0.00452608	0.1572
CEACAM4	19:41620075:C:T	0.00014959	0.1388
CEACAM4	19:41426923:G:A	0.00194535	0.0425
CEACAM4	19:41617217:T:C	0.00073338	0.2139
CEACAM4	19:41613927:G:A	0.0003688	0.2327
CEACAM4	19:41619966:C:T	2.18e-05	0.1825
CEACAM4	19:41616930:G:T	0.00710434	0.2351
CEACAM4	19:41621829:A:G	3.04e-07	0.4377
CEACAM4	19:41586759:T:C	0.006245	0.3442
CEACAM4	19:41614422:G:A	0.0005038	0.3329
CEBPB	20:49823583:G:A	0.0152875	0.0184
CHP1	15:40904009:T:C	0.0327917	0.0864
CHST15	10:123954231:G:A	0.0410543	0.0137
CHST15	10:124904387:T:C	0.0304647	0.0293
CHST15	10:124919233:C:T	0.0304647	0.0295
CHST15	10:124411279:C:T	0.0290947	0.0771
CHST15	10:124530640:A:G	0.00431422	0.0279
CHST15	10:124900266:T:C	0.0304647	0.0291
CIAO2A	15:63607773:C:A	0.0455757	0.085
CIAO2A	15:63728437:T:C	0.00208596	0.0765
CLEC2D	12:9700598:G:A	0.0387201	0.0482
CLEC2D	12:9653471:G:A	0.0261271	0.0864
CLEC2D	12:9656845:T:G	0.0435301	0.0751
CLEC2D	12:9700170:G:T	0.00994251	0.0425
CLEC4A	12:9088558:T:G	0.0044866	0.0156
CLEC4D	12:8531125:A:C	0.0189508	0.2946
CLEC4D	12:8518382:A:G	0.00957787	0.1912
CLEC4D	12:8514205:T:A	0.0012746	0.1346
CLEC4D	12:8513522:A:T	0.00041883	0.1955
CLEC4D	12:8555819:C:T	0.00538482	0.0216
CLEC4D	12:8556399:G:A	0.00538482	0.0217
CLEC4D	12:8535301:C:T	0.0451122	0.1478
CLEC4D	12:8515685:G:A	0.0313253	0.1374
CLEC4D	12:8513164:G:A	7.99e-05	0.1487
CLEC4D	12:9088558:T:G	0.00114068	0.0156
CLEC4D	12:8532867:C:T	0.0189868	0.1218
CMTM3	16:66625546:A:G	0.0183204	0.3029
CMTM3	16:66639280:T:C	2.99e-05	0.4207
CMTM3	16:66952607:C:T	0.00392517	0.012
CMTM3	16:66948915:C:G	0.00392517	0.012
CMTM3	16:66587753:A:G	0.0284274	0.2975
CMTM3	16:66945598:T:C	0.00392517	0.0121
CMTM3	16:66612688:C:T	8.22e-06	0.4363
CMTM3	16:66951644:A:G	0.00392517	0.012
CMTM3	16:66950378:A:G	0.00735849	0.0137
CMTM7	3:32395924:C:G	0.0331704	0.1148
CMTM7	3:32392742:G:A	0.0462299	0.1246
COMMD9	11:35807928:G:A	0.0186265	0.1671
COMMD9	11:35785233:A:G	0.00913466	0.2195
COTL1	16:85598772:T:C	0.0390215	0.051
CPQ	8:98046141:C:A	0.00013641	0.0313
CPQ	8:96554878:G:A	0.00609234	0.3116
CPQ	8:98067087:G:A	0.0184034	0.0346
CPQ	8:98024435:G:T	0.0011247	0.0231
CPQ	8:96551416:A:G	0.00490784	0.3141
CPQ	8:96556142:G:T	0.0446764	0.2663
CPQ	8:96556059:T:C	0.0176173	0.2845
CPQ	8:96645187:C:G	0.0128972	0.228
CPQ	8:96645666:G:A	0.00580503	0.2051
CPQ	8:96324975:G:A	0.00010549	0.0122
CPQ	8:96557338:C:T	0.0168545	0.2655
CPQ	8:98043463:G:A	0.0232818	0.0255
CPQ	8:96557742:A:G	0.0142275	0.2677
CPQ	8:96546039:G:A	0.0274187	0.3201
CPQ	8:98071233:C:T	0.0184034	0.0341
CPVL	7:29144666:T:C	0.0205003	0.3456
CREG1	1:168197901:A:G	0.0385056	0.1941
CRISPLD2	16:85588746:G:T	0.0163422	0.027
CRISPLD2	16:84738101:G:C	0.00125021	0.0581
CRISPLD2	16:84786601:A:C	0.0477811	0.0596
CRISPLD2	16:84140215:C:T	0.0340651	0.0711
CRISPLD2	16:84790040:G:A	0.0213765	0.1196
CRISPLD2	16:84139270:C:T	0.0340651	0.0709
CRISPLD2	16:84815462:T:G	0.015074	0.1417
CSTA	3:122369259:T:C	0.0283905	0.1572
CSTA	3:122370512:G:T	0.0434792	0.1595
CSTA	3:122375838:T:C	0.0497192	0.1593
CSTA	3:122366097:G:C	0.0434792	0.1595
CTNNA1	5:138914417:G:A	0.00434442	0.1714
CTNNA1	5:138920329:T:A	0.00659057	0.2564
CTNNA1	5:138928369:C:T	0.0143848	0.2252
CTNNA1	5:138936847:T:C	0.0248545	0.2875
CTNNA1	5:138944367:T:G	0.0080135	0.2649
CTNNA1	5:138914251:C:A	0.0283011	0.1884
CTNNA1	5:138902354:G:A	0.0436201	0.1898
CTNNA1	5:138931688:G:A	0.00596312	0.1771
CTNNA1	5:138937159:C:T	0.00445162	0.2195
CTNNA1	5:138891376:A:G	0.00661442	0.1799
CTNNA1	5:138898427:G:C	0.0249187	0.238
CTNNA1	5:138936560:T:C	0.00021487	0.2578
CTNNA1	5:138923113:A:C	0.0294044	0.2068
CTNNA1	5:138878405:T:C	0.0265748	0.238
CTSA	20:44897170:C:T	0.0497517	0.014
CTSA	20:45808807:G:A	0.0184867	0.015
CTSA	20:45375150:G:T	0.00560037	0.0212
CTSA	20:45806225:G:A	0.00095933	0.0169
CTSA	20:45410528:G:A	0.00956636	0.0283
CTSB	8:11837256:G:C	6.44e-06	0.1201
CTSB	8:11196413:G:A	0.0126194	0.4377
CTSB	8:11836068:G:A	0.012521	0.1003
CTSB	8:11833636:G:A	0.0239966	0.0241
CTSB	8:11785950:C:T	0.00144391	0.1856
CTSB	8:11845911:C:T	0.00156484	0.1501
CTSB	8:11078388:A:G	0.0107675	0.4646
CTSB	8:11188885:C:G	0.0162364	0.4249
CTSB	8:11164675:T:C	0.044627	0.2068
CTSB	8:11837551:G:A	2.42e-07	0.1204
CTSB	8:11840927:C:T	7.18e-06	0.1085
CTSB	8:11149771:G:A	0.00941464	0.0945
CTSB	8:11074783:C:T	0.0216279	0.0147
CTSB	8:11079381:T:C	0.0292999	0.4581
CTSB	8:11051507:C:A	0.0240097	0.0962
CTSB	8:11087929:A:G	0.0329231	0.3725
CTSB	8:11188700:T:C	0.00243858	0.296
CTSB	8:11559376:C:T	0.020383	0.255
CTSB	8:11845085:G:C	3.19e-08	0.1898
CTSB	8:11159379:A:G	0.0119822	0.2167
CTSB	8:11075358:A:G	0.00487764	0.4703
CTSB	8:11844093:C:T	0.01376	0.0142
CTSB	8:11185629:T:C	0.00433788	0.2167
CTSB	8:11079301:A:G	0.017197	0.4618
CTSB	8:11849665:A:G	0.00022627	0.1285
CTSB	8:11077858:A:C	0.0071458	0.4688
CTSB	8:11841238:A:G	8.35e-05	0.1303
CTSB	8:11855130:C:T	0.00084631	0.1304
CTSB	8:11845331:T:G	1.12e-06	0.1756
CTSB	8:11179525:G:A	0.012368	0.4221
CTSB	8:11843587:A:C	7.88e-05	0.3074
CTSB	8:11837477:G:A	1.84e-06	0.1083
CTSB	8:11851321:C:G	0.00049017	0.1301
CTSB	8:11844866:G:A	1.05e-07	0.187
CTSB	8:11835129:C:T	1.56e-06	0.115
CTSB	8:11852860:G:A	0.00018802	0.1813
CTSB	8:11807507:A:G	0.0431139	0.3088
CTSB	8:11852436:G:A	3.84e-05	0.1647
CTSB	8:11148603:T:C	0.0127812	0.0987
CTSB	8:11348753:T:C	0.0475482	0.2568
CTSB	8:11077856:T:C	0.0071458	0.4688
CTSB	8:11848361:G:A	0.0410752	0.1176
CTSB	8:11827944:A:G	0.0125179	0.1771
CTSB	8:11853120:T:A	1.6e-05	0.1603
CTSB	8:11833406:A:G	0.0419648	0.1119
CTSB	8:11846014:T:G	3.12e-09	0.1431
CTSB	8:11839933:C:T	2.07e-05	0.117
CTSB	8:11047114:C:T	0.0155579	0.147
CTSB	8:11212451:C:T	0.00723004	0.4829
CTSB	8:11212851:C:G	0.00663281	0.4995
CTSB	8:11205373:T:C	0.0177842	0.4575
CTSB	8:11436420:T:C	0.00381676	0.261
CTSB	8:11077572:T:C	0.0223144	0.4589
CTSB	8:11139303:G:A	0.0260581	0.0878
CTSB	8:11038944:G:T	0.0148594	0.1321
CTSB	8:11842123:T:A	5.63e-06	0.1239
CTSB	8:11845988:G:T	2.5e-09	0.1388
CTSB	8:11844497:A:T	1.6e-05	0.3414
CTSB	8:11343995:T:G	0.0340702	0.2617
CTSB	8:11842479:C:T	3.16e-07	0.1714
CTSB	8:11020347:A:C	0.0371323	0.1178
CTSH	15:78931980:T:A	0.028048	0.0637
CTSH	15:78944951:C:T	0.00020624	0.068
CTSZ	20:58426360:G:A	0.0484097	0.02
CTSZ	20:58708415:C:T	0.0242486	0.085
CYBRD1	2:171538711:C:T	0.0205505	0.3456
CYBRD1	2:171569333:T:C	0.0388874	0.0925
CYBRD1	2:171524976:C:T	0.00253396	0.2881
CYBRD1	2:171564467:C:T	0.0387957	0.0882
CYBRD1	2:171557658:G:A	0.016213	0.0907
CYBRD1	2:171532751:A:G	0.0414004	0.2424
CYBRD1	2:171526395:C:T	0.00074055	0.2938
CYBRD1	2:171525438:A:C	0.00176616	0.2904
CYBRD1	2:171524288:A:G	0.0040961	0.2762
CYBRD1	2:171536871:T:G	0.034259	0.4504
CYBRD1	2:171525934:C:T	0.00087617	0.2957
CYBRD1	2:171524830:A:T	0.00192103	0.2805
CYBRD1	2:171524363:C:A	0.003842	0.2748
CYBRD1	2:171525444:T:C	0.00278709	0.2819
DNAAF4-CCPG1	15:55221482:G:A	0.0191905	0.0807
DNAAF4-CCPG1	15:55221514:G:A	0.0460776	0.272
DNAAF4-CCPG1	15:55222578:C:T	0.0231935	0.1473
DRAM1	12:101918062:C:T	1.1e-05	0.0478
DRAM1	12:101924411:G:A	3.93e-06	0.0384
DRAM1	12:101918586:G:T	0.00399799	0.0482
DRAM1	12:101922813:G:T	3.96e-06	0.0383
DRAM1	12:101922204:T:C	0.0219023	0.1147
DRAM1	12:101919587:G:A	0.00043815	0.1629
DRAM1	12:101918880:C:T	0.00139268	0.1586
DRAM1	12:101917712:C:G	2e-05	0.0474
DRAM1	12:101922243:A:G	0.035425	0.1161
DRAM1	12:101918247:G:A	1.1e-05	0.0478
DRAM1	12:101921726:C:T	0.0229593	0.1161
DRAM1	12:101922187:A:G	0.0320694	0.1176
DRAM1	12:101924298:T:C	3.64e-06	0.0381
DUSP3	17:44487382:G:A	0.0021826	0.015
DUSP3	17:44444530:T:C	0.00857371	0.0147
DUSP3	17:44500099:T:C	0.00148502	0.0137
DUSP3	17:44423459:T:C	0.0017899	0.0114
DUSP3	17:44488218:T:C	0.00148502	0.0137
DUSP3	17:44494320:G:A	0.00148502	0.0138
DUSP3	17:44488639:G:A	0.00148502	0.0137
DUSP3	17:44447648:T:C	0.00620465	0.0133
DUSP3	17:44414177:A:T	0.0017899	0.0114
DUSP3	17:44463384:G:A	0.00620465	0.0134
DUSP3	17:44417299:A:G	0.00291643	0.0128
DUSP3	17:44433628:A:G	0.0017899	0.0114
DUSP3	17:44428910:G:C	0.0017899	0.0114
DUSP3	17:44460232:C:T	0.00620465	0.0133
DUSP3	17:44496338:C:A	0.00148502	0.0137
DUSP3	17:44475940:G:A	0.00620465	0.0133
DUSP3	17:44416487:G:A	0.0017899	0.0114
DUSP3	17:44473254:C:T	0.00620465	0.0133
DUSP3	17:44432309:G:T	0.0017899	0.0114
DUSP3	17:44447163:T:A	0.00620465	0.0133
DUSP3	17:44502719:G:A	0.00148502	0.0137
DUSP3	17:44447537:T:C	0.00620465	0.0134
DUSP3	17:44444012:A:C	0.00857371	0.0146
DUSP3	17:44421654:G:A	0.0017899	0.0114
DUSP3	17:44485504:G:A	0.00148502	0.0137
DUSP3	17:44421255:C:T	0.0017899	0.0114
DUSP3	17:44440504:C:G	0.00180345	0.012
DUSP3	17:44442386:C:A	0.00857371	0.0142
DUSP3	17:44439971:C:T	0.0017899	0.012
EIF4E2	2:233451392:G:A	0.0437929	0.0193
EIF4E2	2:233436118:A:G	0.0217099	0.0117
EVI2A	17:31317834:G:A	0.00906112	0.4844
EVI2A	17:31320890:T:G	0.0391106	0.4873
EVI2A	17:31320689:C:A	0.0454355	0.432
EVI2A	17:31376984:T:C	0.0118395	0.3357
EVI2A	17:31378929:T:C	0.0172024	0.4561
EVI2A	17:31363735:A:C	0.0451087	0.4301
FAM214B	9:35740225:C:T	0.00146765	0.0106
FBP1	9:94637824:C:T	0.0272639	0.0726
FBP1	9:95444691:G:A	0.0148216	0.0164
FBP1	9:94638227:A:T	0.0272639	0.0726
FBP1	9:94654587:A:G	0.0138005	0.0552
FBXL5	4:15906704:G:A	0.0118062	0.0103
FCGR2A	1:161624436:C:T	0.00020283	0.3017
FCGR2A	1:160753238:A:C	0.016565	0.0156
FCGR2A	1:161623332:C:T	0.0024591	0.1261
FCGR2A	1:161352027:A:G	0.00314373	0.0708
FCGR2A	1:160753784:T:G	0.00331133	0.0142
FCN1	9:134918413:C:T	0.0005187	0.2153
FCN1	9:134917839:C:A	0.0102115	0.2975
FCN1	9:134917115:C:A	0.00686963	0.2153
FES	15:91860981:C:T	0.0313667	0.0106
FES	15:91855785:A:G	0.0154768	0.0118
FIG4	6:109740708:C:T	0.0282996	0.1487
FIG4	6:109706873:G:C	0.0414083	0.1671
FKBP15	9:112280525:C:A	0.0463004	0.045
FKBP15	9:112220372:C:T	0.0483446	0.0192
FKBP1A	20:1120528:A:C	0.0253568	0.0131
FKBP1A	20:1676683:T:C	0.0255983	0.4476
FKBP1A	20:1090492:T:C	0.0104313	0.0127
FLVCR2	14:75439887:A:T	0.00123602	0.0722
FLVCR2	14:74812758:G:A	0.00214647	0.0382
FLVCR2	14:75270365:T:C	0.00010573	0.0375
FLVCR2	14:75929744:C:T	0.0496257	0.2911
FLVCR2	14:75937432:A:G	0.045127	0.2764
FLVCR2	14:74815417:G:A	0.0060999	0.0205
FLVCR2	14:75274006:G:A	0.00010573	0.0374
FLVCR2	14:75905116:A:T	0.00613562	0.0138
FLVCR2	14:75944887:C:T	2.31e-05	0.0125
FLVCR2	14:74996693:C:T	0.0306718	0.0303
FLVCR2	14:75929482:C:T	0.0445682	0.2731
FLVCR2	14:74887695:C:G	0.0309428	0.0538
FLVCR2	14:75943101:C:G	2.14e-09	0.0101
FLVCR2	14:74649397:G:A	0.0313156	0.0286
FLVCR2	14:75439679:T:C	0.00162466	0.0921
FLVCR2	14:75958363:A:G	1.99e-09	0.0104
FLVCR2	14:75958521:T:C	0.021732	0.0276
FLVCR2	14:75341362:T:A	0.00557089	0.0283
FLVCR2	14:75953842:G:A	2.14e-09	0.0103
FLVCR2	14:75270479:C:T	0.00010573	0.0377
FLVCR2	14:75960760:A:G	1.99e-09	0.0105
FLVCR2	14:75905107:A:T	0.00613562	0.0138
FLVCR2	14:74711792:C:T	0.00955261	0.0266
FLVCR2	14:75943370:G:A	2.14e-09	0.0101
FLVCR2	14:75432288:G:T	0.00095371	0.014
FLVCR2	14:75907121:A:T	0.00613562	0.0136
FLVCR2	14:75946017:A:G	2.14e-09	0.0101
FLVCR2	14:75270052:G:A	0.00010573	0.0374
FLVCR2	14:75894421:C:T	0.0197855	0.019
FLVCR2	14:75957343:G:A	1.99e-09	0.0104
FLVCR2	14:74993608:G:A	0.0470044	0.033
FLVCR2	14:75271488:A:G	0.00010573	0.0375
FLVCR2	14:75944909:T:C	2.31e-05	0.0125
FLVCR2	14:75944582:G:A	2.14e-09	0.0101
FLVCR2	14:75425208:G:T	0.00095371	0.014
FLVCR2	14:75956402:A:G	0.021732	0.0272
FLVCR2	14:75440235:A:G	0.0266201	0.0453
FLVCR2	14:75957288:A:G	0.021732	0.0277
FLVCR2	14:75955791:G:A	1.99e-09	0.0103
FLVCR2	14:74997136:C:A	0.0306718	0.0303
FLVCR2	14:74994508:G:A	0.0470044	0.033
FLVCR2	14:75960359:G:C	1.99e-09	0.0105
FLVCR2	14:75954705:C:T	1.99e-09	0.0103
FLVCR2	14:75421475:T:A	0.00095371	0.014
FLVCR2	14:75454465:G:A	0.0328644	0.0652
FPR1	19:51751943:A:G	0.0403485	0.432
FPR1	19:51492469:G:A	0.00110767	0.0136
FPR1	19:52581562:G:A	0.0279349	0.0231
FPR1	19:52584784:G:T	0.0267896	0.0215
FPR1	19:51753290:T:C	0.0288751	0.3565
FPR1	19:51752736:A:C	0.0357223	0.4164
FPR1	19:52151580:C:T	0.0288423	0.2837
FPR1	19:52167652:T:C	0.0464565	0.221
FPR2	19:51412797:C:T	0.049067	0.0121
FPR2	19:52007757:A:G	0.0422203	0.0382
FPR2	19:51763122:T:C	0.0449936	0.0435
FPR2	19:51768558:C:A	0.0449936	0.0422
FPR2	19:51412620:A:G	0.049067	0.0123
FPR2	19:51764583:C:T	0.0449936	0.0426
FPR2	19:51412625:T:C	0.049067	0.0122
FPR2	19:51765289:G:C	0.0449936	0.0424
FPR2	19:51412860:C:T	0.049067	0.0121
FPR2	19:51405415:T:C	0.00150348	0.0126
FPR2	19:51746647:G:A	0.0318523	0.0907
FPR2	19:51492469:G:A	0.00497866	0.0136
FPR2	19:51412619:C:T	0.049067	0.0122
FRAT2	10:97400395:A:G	0.00423631	0.3952
FRAT2	10:97355827:A:T	0.0307545	0.3839
FRAT2	10:97390165:T:C	0.0488778	0.3824
FRAT2	10:97396227:G:A	0.0161435	0.4008
FRAT2	10:97409415:C:G	0.0347467	0.2932
FRAT2	10:97355926:A:G	0.0044489	0.3003
FRAT2	10:97363700:A:G	0.0217912	0.3796
FRAT2	10:97372944:A:G	0.0100636	0.4023
FRAT2	10:97363179:G:A	0.0387258	0.3428
FRAT2	10:97400112:A:C	0.0411318	0.4051
FRAT2	10:97400289:C:T	0.00794234	0.415
FRAT2	10:97390157:T:C	0.0415356	0.3584
FRAT2	10:97383772:A:G	0.0307986	0.3598
FRAT2	10:97400206:C:G	0.010211	0.4164
FRAT2	10:97393319:A:G	0.00084128	0.3513
FRAT2	10:97398657:G:A	0.0258376	0.3499
FRAT2	10:97699240:C:T	0.0328486	0.0584
FRAT2	10:97525158:A:G	0.0263277	0.0103
FRAT2	10:97398669:C:T	0.0204741	0.3499
FTL	19:49465524:A:G	0.0136585	0.3229
FTL	19:49465450:C:T	0.0281374	0.2748
FUCA1	1:23877496:A:G	0.00368292	0.3875
FUCA1	1:23876351:C:T	0.00572837	0.3798
FUCA1	1:23876756:A:G	0.00368292	0.3854
FUCA1	1:23894831:T:A	0.0083279	0.245
FUCA1	1:23876352:A:G	0.00572837	0.3798
FUCA1	1:23877518:T:C	0.00368292	0.3874
FUCA1	1:23893310:C:T	0.0182838	0.2408
FUCA1	1:23911472:A:T	0.0299875	0.4008
FUCA1	1:23893268:C:A	0.00297871	0.2337
FUCA1	1:23895327:G:T	0.00121738	0.2295
FUCA1	1:23876926:G:T	0.00283951	0.3895
FUCA1	1:23874282:C:G	0.0189894	0.3329
FUCA1	1:23892252:G:A	0.00735849	0.2365
FUCA1	1:23876935:C:T	0.00283951	0.3895
FUCA1	1:23897285:A:T	0.00898639	0.272
FUCA1	1:23874116:A:G	0.0385682	0.3442
FUCA1	1:23893227:A:G	0.00171582	0.238
FUCA1	1:23874772:A:G	0.0260439	0.3697
FUCA1	1:23874958:C:T	0.0166314	0.3499
FUCA1	1:23892245:T:G	0.00392861	0.2351
FUCA1	1:23872536:A:C	0.0403631	0.3329
FUCA1	1:23870467:C:G	0.0194629	0.3654
FUCA1	1:23875153:G:A	0.0356784	0.3428
FUCA1	1:23892324:T:C	0.0328567	0.2408
FUCA1	1:23879563:T:C	0.0307777	0.367
FUCA1	1:23890371:A:C	0.0425651	0.228
FUCA1	1:23878784:C:A	0.00351118	0.3849
FUCA1	1:23892668:G:T	0.00386522	0.255
FUCA1	1:23877699:C:T	0.00368292	0.3874
FUCA1	1:23879542:G:A	0.00524472	0.3944
FUCA1	1:23871408:C:G	0.0257425	0.3343
FUCA1	1:23878805:C:T	0.00508199	0.3823
FUCA1	1:23877044:A:G	0.00368292	0.3874
FUCA1	1:23877653:A:G	0.00368292	0.3874
FUCA1	1:23879118:T:C	0.0195985	0.4023
FUCA1	1:23878193:C:G	0.00368292	0.3871
FUCA1	1:23806295:C:T	0.0470228	0.4353
FUCA1	1:23782193:C:T	0.0219953	0.4757
FUCA1	1:23878917:G:A	0.00351118	0.385
GALC	14:88400560:G:A	0.0470228	0.0271
GALC	14:88401038:A:C	0.0470228	0.0271
GALC	14:88400227:G:A	0.0470228	0.0271
GALC	14:88430329:A:G	0.0470228	0.0272
GALC	14:88402449:C:T	0.0470228	0.0271
GALC	14:88432578:C:T	0.0470228	0.0275
GALC	14:88418649:G:A	0.0470228	0.0271
GALC	14:88392246:A:T	0.0470228	0.0271
GALC	14:88433710:T:A	0.00013464	0.0134
GALC	14:88400187:T:C	0.0470228	0.0271
GALC	14:88406829:G:A	0.0470228	0.0273
GALC	14:88433679:A:G	0.00013464	0.0133
GALC	14:88392144:G:A	0.0470228	0.0271
GALC	14:88391640:C:T	0.0470228	0.0271
GALC	14:88399910:G:A	0.0470228	0.027
GALC	14:88401076:G:A	0.0470228	0.0271
GALC	14:88418824:A:G	0.0470228	0.0271
GALC	14:88408682:G:T	0.0470228	0.0271
GALC	14:88433760:G:A	0.00013464	0.0134
GALC	14:88406201:T:C	0.0470228	0.0271
GALC	14:88391081:T:C	0.0470228	0.0271
GALC	14:88489138:G:A	0.00531119	0.0285
GALC	14:88477458:A:C	0.0198032	0.0307
GALC	14:88391741:A:G	0.0470228	0.0271
GALC	14:88399557:C:A	0.0470228	0.0271
GALC	14:88431949:T:A	0.0470228	0.0274
GALC	14:88410312:C:G	0.0470228	0.0271
GALC	14:88396142:C:A	0.0470228	0.0273
GALC	14:88431887:G:C	0.0470228	0.0274
GALC	14:88435390:G:A	0.00289603	0.0162
GALC	14:88391212:T:C	0.0470228	0.0271
GALC	14:88390590:C:A	0.0470228	0.0271
GALC	14:88390432:A:G	0.0470228	0.0271
GALC	14:88415231:G:T	0.00013464	0.0127
GALC	14:88395284:C:T	0.0470228	0.0271
GALC	14:88464734:A:C	0.00289603	0.0171
GALC	14:88461563:C:T	0.00158879	0.0122
GALC	14:88406663:C:G	0.0470228	0.0271
GALC	14:88395851:G:A	0.0470228	0.0271
GALC	14:88441137:T:C	0.00289603	0.0169
GALC	14:88429104:G:A	0.0470228	0.0271
GALC	14:88408333:T:G	0.0470228	0.0271
GALC	14:88409588:C:A	0.0470228	0.0271
GALC	14:88418584:C:T	0.0470228	0.0271
GALC	14:88418561:G:A	0.0470228	0.0271
GALC	14:88417480:G:A	0.0470228	0.0271
GALC	14:88418078:A:T	0.0470228	0.0271
GALC	14:88417684:C:T	0.0470228	0.0271
GALC	14:88421258:G:C	0.0470228	0.0271
GALC	14:88394129:A:G	0.0293454	0.0302
GALC	14:88391475:C:T	0.0470228	0.0271
GALC	14:88429584:T:C	0.0470228	0.0271
GALC	14:88399223:T:C	0.0470228	0.0271
GALC	14:88421710:G:A	0.0470228	0.0271
GALC	14:88400028:C:T	0.0470228	0.0271
GALC	14:88411109:G:A	0.0470228	0.0271
GALC	14:88411118:C:A	0.0470228	0.0271
GALC	14:88390731:A:C	0.0470228	0.0271
GALC	14:88420890:T:C	0.0470228	0.0271
GALC	14:88390361:A:G	0.0470228	0.0271
GALC	14:88406415:C:T	0.0293454	0.0302
GALC	14:88414878:G:A	0.0470228	0.0272
GALC	14:88404313:C:T	0.0293454	0.03
GALC	14:88406173:T:A	0.0470228	0.0271
GALC	14:88409689:C:T	0.0470228	0.0271
GALC	14:88393320:T:G	0.0470228	0.0271
GALC	14:88415152:G:A	0.0470228	0.0271
GALC	14:88441202:G:A	0.00158879	0.0121
GALC	14:88395160:G:A	0.0470228	0.0271
GALC	14:88429666:G:T	0.0470228	0.0271
GALC	14:88410120:A:G	0.0470228	0.0271
GALC	14:88390354:G:T	0.0470228	0.0271
GALC	14:88426031:T:C	0.0470228	0.0271
GALC	14:88409091:G:T	0.0470228	0.0271
GALC	14:88389772:G:A	0.0470228	0.0271
GALC	14:88390129:A:T	0.0470228	0.0271
GALC	14:88398941:G:A	0.0470228	0.0273
GALC	14:88396361:T:G	0.0470228	0.0271
GALC	14:88405876:G:A	0.0470228	0.0271
GALC	14:88393641:G:C	0.0470228	0.0271
GALC	14:88402457:A:G	0.0470228	0.0271
GALC	14:88441075:A:G	0.00289603	0.0169
GALC	14:88437476:G:A	0.00289603	0.0167
GALC	14:88417049:A:G	0.0470228	0.0271
GALC	14:88442174:G:T	0.00289603	0.0169
GALC	14:88417444:T:C	0.0470228	0.0271
GALC	14:88392715:G:A	0.0470228	0.0272
GALC	14:88392862:T:G	0.0271878	0.0265
GALC	14:88420525:C:T	0.0470228	0.0271
GALC	14:88392582:C:T	0.0470228	0.0271
GALC	14:88398869:G:A	0.0470228	0.0271
GALC	14:88430920:C:A	0.0470228	0.0273
GALC	14:88415658:T:C	0.0470228	0.0271
GALC	14:88395775:A:G	0.0470228	0.0271
GALC	14:88399097:A:G	0.0470228	0.0271
GALC	14:88446215:G:A	0.00289603	0.017
GALC	14:88421859:G:C	0.0470228	0.0271
GALC	14:88413614:T:C	0.0470228	0.0271
GALC	14:88436801:C:T	0.00289603	0.0165
GALC	14:88395278:T:C	0.0470228	0.0271
GALC	14:88425094:A:T	0.0470228	0.0271
GALC	14:88424498:C:T	0.0470228	0.0271
GALC	14:88445491:C:T	0.00289603	0.017
GALC	14:88414407:G:C	0.0470228	0.0271
GALC	14:88404642:G:A	0.0470228	0.0271
GALC	14:88427751:A:T	0.0470228	0.0271
GALC	14:88394654:A:G	0.0470228	0.0271
GALC	14:88426875:A:T	0.0470228	0.0271
GALC	14:88442385:A:G	0.00289603	0.0169
GALC	14:88442301:G:T	0.00289603	0.0169
GALC	14:88398180:G:A	0.0470228	0.0272
GALC	14:88427529:G:A	0.0470228	0.0271
GALC	14:88417367:C:T	0.0470228	0.0271
GALC	14:88390298:G:A	0.00013464	0.0127
GALC	14:88408840:G:T	0.0470228	0.0271
GALC	14:88409319:A:G	0.0470228	0.0271
GALC	14:88409320:G:C	0.0470228	0.0271
GALC	14:88446654:G:A	0.00289603	0.017
GALC	14:88411851:G:T	0.0212847	0.034
GALC	14:88395653:C:G	0.0470228	0.027
GALC	14:88393140:A:G	0.0470228	0.0271
GALC	14:88402537:G:A	0.0470228	0.0271
GALC	14:88394886:G:A	0.0470228	0.0271
GALC	14:88438804:A:G	0.00289603	0.0169
GALC	14:88421835:G:C	0.0470228	0.0271
GALC	14:88442250:T:C	0.00289603	0.0169
GALC	14:88401139:G:A	0.0470228	0.0271
GALC	14:88420351:G:A	0.0470228	0.0271
GALC	14:88436918:A:G	0.00289603	0.0166
GALC	14:88434097:T:C	0.00013464	0.0138
GALC	14:88421099:C:T	0.0470228	0.0271
GALC	14:88404545:G:C	0.0470228	0.0271
GALC	14:88398302:A:T	0.0470228	0.0271
GALC	14:88415651:T:G	0.0470228	0.0271
GALC	14:88404650:G:A	0.00013464	0.0127
GALC	14:88445492:A:G	0.00289603	0.017
GALC	14:88408181:G:A	0.0293454	0.0302
GALC	14:88441266:G:A	0.00289603	0.0169
GALC	14:88424240:C:T	0.0470228	0.0271
GALC	14:88404443:G:T	0.0470228	0.0271
GALC	14:88414554:A:G	0.0470228	0.0271
GALC	14:88440739:A:G	0.00013464	0.0159
GALC	14:88388094:C:A	0.0470228	0.0271
GALC	14:88395367:A:G	0.0470228	0.0271
GALC	14:88429406:G:A	0.00179563	0.0198
GALC	14:88411640:C:G	0.0470228	0.0271
GALC	14:88437478:A:G	0.00289603	0.0168
GALC	14:88402611:A:G	0.0470228	0.0271
GALC	14:88421121:A:T	0.0470228	0.0271
GALC	14:88413435:A:G	0.0470228	0.0271
GALC	14:88444220:A:T	0.00289603	0.0169
GALC	14:88416451:T:C	0.0470228	0.0271
GALC	14:88408835:C:T	0.0470228	0.0271
GALC	14:88441204:G:A	0.0109638	0.0183
GALC	14:88447262:G:C	0.00289603	0.0167
GALC	14:88447881:A:T	0.00158879	0.0121
GALC	14:88460535:C:G	0.00289603	0.017
GALC	14:88392306:A:G	0.0470228	0.0271
GALC	14:88388738:C:A	0.0470228	0.0271
GALC	14:88440274:G:A	0.00289603	0.0169
GALC	14:88395398:C:T	0.0470228	0.0271
GALC	14:88389143:G:C	0.0470228	0.0271
GALC	14:88437287:G:C	0.00289603	0.0167
GALC	14:88440846:T:G	0.00289603	0.0169
GALC	14:88386221:T:C	0.0470228	0.0271
GALC	14:88410950:C:T	0.0470228	0.0271
GALC	14:88419771:T:C	0.0470228	0.0271
GALC	14:88435879:C:T	0.00289603	0.0164
GALC	14:88420256:G:A	0.0470228	0.0271
GALC	14:88437344:C:G	0.00289603	0.0167
GALC	14:88404299:C:G	0.0470228	0.0271
GALC	14:88398417:A:G	0.0470228	0.0269
GALC	14:88443182:G:A	0.00289603	0.0173
GALC	14:88412599:T:C	0.0470228	0.0271
GALC	14:88393987:C:G	0.0470228	0.0271
GALC	14:88426090:G:A	0.0470228	0.0271
GALC	14:88413384:T:G	0.0470228	0.0271
GALC	14:88416756:A:G	0.00934193	0.0227
GALC	14:88424644:G:C	0.0470228	0.0271
GALC	14:88424635:C:T	0.0470228	0.0271
GALC	14:88423904:G:C	0.0470228	0.0271
GALC	14:88413548:A:G	0.0470228	0.0271
GALC	14:88440265:C:T	0.00289603	0.0169
GALC	14:88441372:G:C	0.00289603	0.0169
GALC	14:88401553:G:A	0.0470228	0.0271
GALC	14:88387228:C:A	0.0470228	0.0273
GALC	14:88416191:T:C	0.0470228	0.0271
GALC	14:88388128:G:A	0.0470228	0.0271
GALC	14:88402494:G:A	0.0470228	0.0271
GALC	14:88411775:G:A	0.0470228	0.0271
GALC	14:88444214:T:C	0.00289603	0.0169
GALC	14:88426948:G:A	0.0470228	0.0271
GALC	14:88416356:G:A	0.0470228	0.0271
GALC	14:88390414:A:T	0.0470228	0.0271
GALC	14:88397288:C:T	0.0470228	0.0271
GALC	14:88398682:T:C	0.0470228	0.0271
GALC	14:88443632:G:C	0.00289603	0.0166
GALC	14:88388105:G:C	0.0470228	0.0271
GALC	14:88411357:A:C	0.0470228	0.0271
GALC	14:88442700:G:A	0.00289603	0.0169
GALC	14:88444053:C:T	0.00289603	0.0166
GALC	14:88424727:A:G	0.0470228	0.0271
GALC	14:88389040:T:C	0.0470228	0.0271
GALC	14:88445967:T:C	0.00289603	0.0174
GALC	14:88356190:C:T	0.0145437	0.0212
GALC	14:88441935:C:T	0.00289603	0.0169
GALC	14:88395212:C:G	0.0470228	0.0271
GALC	14:88411221:C:G	0.0470228	0.0271
GALC	14:88443191:C:A	0.00289603	0.017
GALC	14:88445470:C:G	0.00289603	0.017
GALC	14:88428890:T:C	0.0470228	0.0271
GALC	14:88444810:T:C	0.00289603	0.017
GALC	14:88440738:G:T	0.00013464	0.0159
GALC	14:88388056:G:T	0.0470228	0.0271
GALC	14:88443919:T:C	0.00289603	0.017
GALC	14:88412481:G:A	0.0470228	0.0271
GALC	14:88411684:A:G	0.0470228	0.0271
GALC	14:88415502:T:A	0.0470228	0.0268
GALC	14:88444426:T:C	0.00289603	0.0157
GALC	14:88426405:T:C	0.0470228	0.0271
GALC	14:88440266:C:G	0.00289603	0.0169
GALC	14:88402854:C:G	0.0470228	0.0271
GALC	14:88441884:C:T	0.00289603	0.0169
GALC	14:88442734:G:A	0.00289603	0.0171
GALC	14:88441851:A:T	0.00289603	0.0169
GALC	14:88442925:G:C	0.00289603	0.017
GALC	14:88388093:T:C	0.0470228	0.0271
GALC	14:88439888:T:G	0.00289603	0.0169
GALC	14:88443209:T:C	0.00289603	0.017
GALC	14:88412001:C:T	0.0470228	0.0271
GALC	14:88444189:G:T	0.00289603	0.0169
GALC	14:88446431:C:G	0.00289603	0.017
GALC	14:88389147:A:G	0.0470228	0.0271
GALC	14:88398335:G:T	0.0470228	0.0271
GALC	14:88447032:G:A	0.00289603	0.017
GALC	14:88414347:A:G	0.0470228	0.0271
GALC	14:88438818:G:A	0.00289603	0.0169
GALC	14:88444650:C:T	0.00289603	0.017
GALC	14:88404017:G:A	0.0470228	0.0271
GALC	14:88444838:A:G	0.00289603	0.0169
GALC	14:88439261:T:A	0.00289603	0.0169
GALC	14:88444436:C:T	0.00289603	0.0157
GALC	14:88411683:C:T	0.0470228	0.0271
GALC	14:88443754:A:G	0.00289603	0.017
GALC	14:88376835:T:G	0.0108507	0.0174
GALC	14:88426973:T:A	0.0470228	0.0271
GALC	14:88402746:G:C	0.0470228	0.0271
GALC	14:88394795:C:T	0.0470228	0.0271
GALC	14:88427402:A:G	0.0470228	0.0271
GALC	14:88402800:A:G	0.0470228	0.0271
GALC	14:88414066:G:T	0.0470228	0.0271
GALC	14:88422836:T:C	0.0470228	0.0271
GALC	14:88444640:C:T	0.00289603	0.017
GALC	14:88442963:A:T	0.00289603	0.017
GALC	14:88444787:A:T	0.00289603	0.017
GALC	14:88384577:C:T	0.045961	0.0207
GALC	14:88441451:A:T	0.00289603	0.0169
GALC	14:88440044:G:T	0.00289603	0.0172
GALC	14:88423245:A:G	0.0470228	0.0271
GALC	14:88389457:A:G	0.0470228	0.0271
GALC	14:88387221:A:T	0.0470228	0.0271
GALC	14:88413400:G:A	0.0470228	0.0271
GALC	14:88389943:A:G	0.0470228	0.0271
GALC	14:88388883:T:G	0.0470228	0.0271
GALC	14:88389286:T:G	0.0470228	0.0271
GALC	14:88426353:G:A	0.00162819	0.017
GALC	14:88427136:C:A	0.0470228	0.0273
GALC	14:88387737:T:C	0.0470228	0.0271
GALC	14:88445654:C:T	0.00289603	0.017
GALC	14:88446161:A:C	0.00289603	0.017
GALC	14:88386865:C:T	0.0470228	0.0271
GDI2	10:6439265:G:A	0.0314965	0.0364
GDI2	10:5723035:G:A	0.0350465	0.0683
GDI2	10:6437545:G:C	0.0446414	0.0496
GLB1	3:33422087:G:A	0.0328004	0.0482
GLCE	15:68811175:C:A	0.00354094	0.0113
GLIPR2	9:35661408:C:T	0.0482472	0.0496
GLIPR2	9:36337256:T:G	0.00603168	0.0269
GLT1D1	12:128816176:G:A	0.0100247	0.0142
GLUD1	10:86542278:T:C	0.0366074	0.0609
GLUD1	10:86439400:G:A	0.0142441	0.0779
GLUD1	10:86438339:T:C	0.0313309	0.0616
GLUD1	10:86427565:T:C	0.0492887	0.0629
GLUD1	10:86549534:A:T	0.0366074	0.061
GLUD1	10:86541137:A:G	0.0366074	0.0615
GLUD1	10:86544198:A:G	0.0366074	0.0609
GLUD1	10:86541864:A:G	0.0366074	0.0609
GLUD1	10:86440520:C:T	0.0163604	0.06
GLUD1	10:86554068:A:G	0.0366074	0.0609
GLUD1	10:86519449:C:A	0.0254051	0.0793
GLUD1	10:86545295:G:C	0.0366074	0.0609
GLUD1	10:86543369:T:C	0.0366074	0.0609
GLUD1	10:86423404:A:T	0.0313309	0.0601
GLUD1	10:86551273:C:T	0.0366074	0.061
GNAI3	1:109672235:G:A	0.0412829	0.0142
GNS	12:64675113:A:C	0.0322786	0.0467
GPAT3	4:83567969:C:T	0.00623998	0.1204
GPAT3	4:83567229:T:C	0.0199114	0.1161
GPBAR1	2:218688745:C:T	0.037457	0.0241
GPD2	2:156420386:T:G	0.0208757	0.1389
GPD2	2:156414038:C:T	0.0324979	0.1827
GPD2	2:156393815:T:G	0.0300701	0.1647
GPD2	2:156548309:C:T	0.0103866	0.4986
GPD2	2:156418167:A:G	0.0232252	0.1333
GPD2	2:156388217:A:G	0.0300701	0.1646
GPD2	2:156384743:C:G	0.0174844	0.1636
GPD2	2:156397121:T:C	0.0300701	0.1649
GPD2	2:156495906:A:G	0.0406174	0.2309
GPD2	2:156396542:C:T	0.0300701	0.1647
GPD2	2:156391562:G:C	0.0300701	0.1645
GPD2	2:156391977:A:C	0.0300701	0.1645
GPD2	2:156417856:C:G	0.0416877	0.1416
GPD2	2:156414552:A:G	0.0324979	0.1828
GPD2	2:156511741:G:A	0.0395833	0.4207
GPD2	2:156380998:T:C	0.0174844	0.1646
GYG1	3:149172946:A:G	0.00058701	0.0156
GYG1	3:149041538:T:C	0.0457029	0.262
GYG1	3:149030593:T:C	0.049697	0.272
HADHA	2:26251763:T:A	0.0159406	0.0751
HAL	12:96006791:T:A	0.00151014	0.0977
HAL	12:96018050:T:A	0.0253606	0.0935
HAL	12:94992195:A:G	0.0183007	0.3201
HCG18	6:31262924:G:A	0.00237542	0.0875
HCG18	6:30294735:A:G	0.00070132	0.0977
HCG18	6:31267375:C:T	0.0017001	0.0792
HCG18	6:30326012:C:T	0.0215298	0.0935
HCG18	6:31265221:A:T	0.00409926	0.0853
HCG18	6:30607826:A:G	0.00633968	0.1785
HCG18	6:30325409:G:A	0.0179983	0.0779
HCG18	6:30292242:G:C	0.0140447	0.3895
HCK	20:32805672:G:A	0.0161954	0.022
HCK	20:32804019:C:T	0.0161954	0.022
HCK	20:32798253:A:T	0.00500966	0.0214
HCK	20:32573953:T:C	0.0475585	0.2677
HCK	20:32540500:G:A	0.00060628	0.2309
HCK	20:32798231:G:A	0.00500966	0.0214
HCK	20:32774524:T:C	0.00500966	0.0214
HCK	20:32798278:G:A	0.00500966	0.0214
HCK	20:32791791:C:A	0.00501599	0.0216
HFE	6:26014597:C:T	0.0278818	0.028
HK3	5:176394311:G:A	0.0350135	0.054
HK3	5:176065761:T:C	0.0092373	0.119
HK3	5:176325115:C:T	0.019131	0.0138
HLA-DPA1	6:33069991:G:A	0.00503325	0.2195
HLA-DPA1	6:33068728:G:C	0.0449746	0.3711
HLA-DPA1	6:33090625:C:T	0.00224041	0.102
HLA-DPA1	6:33110699:C:T	0.0338975	0.1314
HLX	1:221714679:T:C	0.00625306	0.0366
HSBP1	16:84471530:A:G	0.0108164	0.0211
HSPA6	1:160753784:T:G	0.0100034	0.0142
HSPA6	1:161635561:T:C	0.0461115	0.0134
HSPA6	1:161352105:C:T	0.0369073	0.2252
HSPA6	1:161352027:A:G	0.00317128	0.0708
HSPA6	1:160753238:A:C	0.0354111	0.0156
HSPA6	1:161347096:A:G	0.0287223	0.0666
HSPA6	1:161623332:C:T	0.013548	0.1261
IDH1	2:207820391:G:A	0.00396488	0.0145
IDH1	2:207825973:G:A	0.00288643	0.0174
IDH1	2:207821871:G:A	0.00396488	0.0147
IDH1	2:207817870:C:T	0.00396488	0.0149
IGSF6	16:21971873:A:G	0.00063891	0.0212
IGSF6	16:21116934:T:A	2.05e-08	0.0104
IGSF6	16:21090922:C:T	2.05e-08	0.0104
IGSF6	16:21113510:G:A	2.05e-08	0.0104
IGSF6	16:21986788:A:G	6.73e-07	0.0119
IGSF6	16:21116177:T:C	2.05e-08	0.0104
IL10RB	21:32978600:G:C	0.00138089	0.0109
IL10RB	21:33276212:G:A	0.0406388	0.2585
IL10RB	21:33275818:A:C	0.0226505	0.2651
IL10RB	21:32966058:G:C	0.0225816	0.0167
IL10RB	21:33231940:A:G	0.00080354	0.0352
IL10RB	21:32436829:G:A	0.0376878	0.0481
IL10RB	21:33289117:G:A	0.00189906	0.0647
IL10RB	21:33222778:C:T	2.4e-05	0.016
IL10RB	21:33226848:G:A	2.4e-05	0.016
IL10RB	21:33241570:A:G	0.00014549	0.0326
IL10RB	21:33223275:G:T	2.4e-05	0.016
IL10RB	21:33225251:C:T	2.4e-05	0.016
IL10RB	21:33224304:A:G	2.4e-05	0.016
IL10RB	21:33277501:A:G	0.011083	0.2507
IL10RB	21:33276218:A:C	0.0383876	0.2608
IL10RB	21:33241241:A:C	0.00014549	0.0326
IL10RB	21:33237150:T:C	0.0118066	0.0397
IL10RB	21:32975626:C:A	0.0225816	0.0151
IL10RB	21:33229303:T:G	2.4e-05	0.0159
IL10RB	21:32434873:T:G	0.00078239	0.0105
IL10RB	21:33239172:C:G	0.00014549	0.0327
IL10RB	21:33277636:C:T	0.0118664	0.2484
ITGAM	16:31287368:G:A	0.0390667	0.0637
ITGAM	16:31271659:C:T	0.02572	0.0567
ITGAM	16:31281452:G:T	0.0380598	0.061
ITK	5:157239153:C:T	0.0223695	0.3755
ITK	5:157242205:C:T	0.0330305	0.3143
ITK	5:157036590:A:C	0.0307442	0.0903
ITK	5:157240436:C:A	0.0337102	0.2925
JAML	11:118311663:T:C	0.00612362	0.0156
JRK	8:142216971:C:T	0.00247425	0.1651
JRK	8:142661065:A:G	0.038099	0.4759
JRK	8:142668300:A:G	0.0176332	0.3966
JRK	8:142661271:T:C	0.0224255	0.4391
JRK	8:142654849:C:A	0.0480442	0.4306
JRK	8:142666333:G:T	0.0273237	0.4929
JRK	8:142657115:A:G	0.0305022	0.4858
KCTD7	7:65850527:A:G	0.0470228	0.1916
KCTD7	7:65825628:C:T	0.0470228	0.1902
KCTD7	7:65829874:T:C	0.0470228	0.1902
KCTD7	7:65842040:G:C	0.0470228	0.1899
KCTD7	7:67146509:A:C	0.0238338	0.102
KCTD7	7:65864924:T:G	0.0495843	0.1917
KIAA0513	16:84988377:C:T	0.041959	0.0602
KIAA0513	16:85588746:G:T	0.0246349	0.027
KIAA0513	16:85714699:T:A	0.0223285	0.028
KIAA0513	16:84779931:C:T	0.0154791	0.0209
KIAA0513	16:85581466:G:A	0.00419928	0.0199
KIAA0513	16:85714059:G:A	0.0223285	0.028
KIAA0513	16:84780193:G:A	0.036329	0.4093
KIAA0930	22:44670868:T:C	0.0282426	0.0138
KIAA0930	22:44662210:C:T	0.00279732	0.0114
LACTB	15:63119728:T:C	0.0166472	0.3381
LACTB	15:63125989:C:T	0.00938056	0.3116
LACTB	15:63121172:T:C	0.015287	0.3392
LACTB	15:63136887:A:C	0.040708	0.2365
LACTB	15:63118378:G:A	0.0192642	0.3436
LACTB	15:63124136:G:T	0.013124	0.3411
LAT2	7:73573979:C:T	0.00241732	0.0255
LEPROT	1:64896084:G:A	0.00420926	0.0159
LEPROT	1:65424553:C:T	0.00769581	0.4178
LEPROT	1:64881991:T:C	0.00420926	0.016
LEPROT	1:64892819:A:T	0.00420926	0.0159
LEPROT	1:64900221:A:G	0.00420926	0.0164
LEPROT	1:65422548:G:A	0.00844434	0.4108
LEPROT	1:64858736:C:T	0.0040424	0.0115
LEPROT	1:66012479:A:G	0.0236008	0.0166
LEPROT	1:64887881:A:G	0.0142004	0.0301
LEPROT	1:65420715:T:C	0.0182525	0.4788
LGALS1	22:37596031:G:A	0.0138623	0.2079
LGALS1	22:37673298:G:A	0.0279529	0.2904
LGALS1	22:37666105:C:G	0.00668552	0.296
LGALS1	22:37676678:C:G	0.0089547	0.0652
LGALS1	22:37609870:C:T	0.0239345	0.1969
LGALS1	22:37675700:A:G	0.0059568	0.068
LGALS1	22:37589720:C:T	0.022205	0.2013
LGALS3	14:54902996:G:C	0.00293557	0.0115
LGALS3	14:55067973:G:A	0.0170791	0.0269
LGALS3	14:55048500:G:A	0.0170791	0.0269
LGALS9	17:27624618:C:G	0.00026474	0.2422
LGALS9	17:27637753:C:T	0.0482943	0.1331
LGALS9	17:27631548:G:C	0.00330327	0.1714
LGALS9	17:27637643:G:C	0.0252442	0.153
LGALS9	17:27624903:G:A	0.00956114	0.2153
LGALS9	17:27649498:A:G	2.28e-06	0.2691
LGALS9	17:27637660:C:T	0.0138392	0.1431
LGALS9	17:27631065:A:G	0.00019466	0.2422
LGALS9	17:27656127:G:A	0.00400129	0.1801
LGALS9	17:27628675:A:G	0.0179071	0.1756
LGALS9	17:27625056:C:T	0.00090251	0.238
LGALS9	17:27636291:A:G	0.0147245	0.1557
LGALS9	17:27644032:T:C	0.026555	0.1572
LGALS9	17:27643697:C:A	0.00176663	0.1686
LGALS9	17:27637218:G:C	0.0312623	0.187
LGALS9	17:27721129:C:T	0.0331065	0.2469
LGALS9	17:27646177:G:A	0.00487196	0.2167
LGALS9	17:27645285:C:T	0.00024483	0.2507
LGALS9	17:27626634:G:A	0.0199557	0.1714
LGALS9	17:27631765:C:T	0.0162075	0.1511
LGALS9	17:27625263:G:A	0.00017561	0.2493
LGALS9	17:27634451:G:A	0.0260712	0.1383
LGALS9	17:27632329:A:G	0.00551436	0.1629
LGALS9	17:27627794:T:C	0.015348	0.1728
LGALS9	17:27636666:T:A	0.0147245	0.1556
LGALS9	17:27715602:C:G	0.0418339	0.2479
LGALS9	17:27659455:C:G	0.00265814	0.1848
LGALS9	17:27643821:C:T	0.0190266	0.1558
LGALS9	17:27729125:T:A	0.0139733	0.2603
LGALS9	17:27746024:T:G	0.0158501	0.2875
LGALS9	17:27631278:G:A	1.29e-05	0.2323
LGALS9	17:27643607:G:A	6.36e-07	0.2748
LGALS9	17:27643752:C:T	0.00966257	0.1586
LGALS9	17:27660856:T:C	0.00333255	0.1817
LGALS9	17:27756664:G:C	0.0128552	0.2313
LGALS9	17:27641186:C:T	0.0138006	0.136
LGALS9	17:27643395:G:T	0.0305199	0.1487
LGALS9	17:27647519:T:G	0.0242711	0.2167
LGALS9	17:27663868:G:A	0.00363286	0.1809
LGALS9	17:27660760:C:T	0.00396503	0.1789
LGALS9	17:27643961:A:C	0.0068405	0.1983
LILRA1	19:55250746:C:G	0.00087886	0.0291
LILRA1	19:54986827:C:T	0.0301236	0.0702
LILRA1	19:54014736:C:T	0.036426	0.0254
LILRA1	19:55097867:C:T	0.00204867	0.0103
LILRA1	19:55096517:C:T	0.0147317	0.0172
LILRA1	19:55110785:C:T	0.00332437	0.011
LILRA1	19:55405529:C:G	0.0358483	0.0128
LILRA1	19:54997357:C:G	0.00155263	0.0198
LILRA1	19:55249317:C:A	0.00087886	0.029
LILRA1	19:54017071:C:T	0.0356082	0.0239
LILRA1	19:54980491:G:T	0.00313884	0.1194
LILRA1	19:54991815:A:G	0.00419174	0.0246
LILRA1	19:53778950:C:T	0.0330737	0.0309
LILRA1	19:55400918:C:T	0.0423054	0.0161
LILRA1	19:53773029:A:G	0.0113087	0.0297
LILRA1	19:55249483:C:T	0.00087886	0.029
LILRA1	19:55253567:G:C	0.0329096	0.0156
LILRA1	19:54357463:C:G	0.0331483	0.0109
LILRA1	19:55405061:T:C	0.0358483	0.0128
LILRA1	19:54017693:G:T	0.0356082	0.0238
LILRA1	19:55250979:C:A	0.00087886	0.0291
LILRA1	19:55117959:A:G	0.0237283	0.0734
LILRA2	19:54997357:C:G	0.033533	0.0198
LILRA2	19:55250979:C:A	0.0249097	0.0291
LILRA2	19:55249483:C:T	0.0249097	0.029
LILRA2	19:55250746:C:G	0.0249097	0.0291
LILRA2	19:55047666:C:A	0.0443901	0.034
LILRA2	19:55249317:C:A	0.0249097	0.029
LILRA5	19:54985000:C:T	0.0311359	0.0663
LILRA5	19:53876319:C:T	0.0456881	0.2259
LILRA5	19:54986827:C:T	0.0333935	0.0702
LILRA5	19:55117959:A:G	4.04e-06	0.0734
LILRA5	19:54985436:G:A	0.0311359	0.0664
LILRA5	19:53335857:C:T	0.0222357	0.0468
LILRA5	19:55098683:G:C	0.0114179	0.1062
LILRA6	19:54229181:T:C	0.00042863	0.4278
LILRA6	19:54227805:G:A	9.56e-05	0.289
LILRA6	19:54229620:T:G	0.00018311	0.4914
LILRA6	19:53351304:T:C	0.00566154	0.0184
LILRA6	19:54597770:G:A	0.0269336	0.1105
LILRA6	19:53773029:A:G	0.00262472	0.0297
LILRA6	19:54204778:G:A	0.00268321	0.2053
LILRA6	19:54224445:G:C	0.00308241	0.2679
LILRA6	19:54228477:C:T	0.00122307	0.3008
LILRA6	19:54986827:C:T	0.00918945	0.0702
LILRA6	19:54205430:G:C	0.0203917	0.2748
LILRA6	19:54229458:A:G	0.035833	0.3569
LILRA6	19:54345120:C:T	0.00855813	0.0169
LILRA6	19:54227637:G:A	9.56e-05	0.2904
LILRA6	19:54992889:A:G	0.00625804	0.0402
LILRA6	19:53338821:C:T	0.00123899	0.0184
LILRA6	19:54997357:C:G	0.00197298	0.0198
LILRA6	19:54219953:G:A	0.00037791	0.3279
LILRA6	19:53771811:T:A	0.014031	0.0324
LILRA6	19:54204261:T:G	0.00156758	0.2127
LILRA6	19:53356700:T:C	0.0261273	0.0163
LILRA6	19:54219960:C:T	0.00019443	0.3218
LILRA6	19:54357463:C:G	0.00833149	0.0109
LILRA6	19:55098683:G:C	0.0328426	0.1062
LILRA6	19:55097867:C:T	0.00178618	0.0103
LILRA6	19:54211861:G:A	0.00493745	0.2921
LILRA6	19:54219677:C:T	0.0001753	0.3484
LILRA6	19:53356695:T:C	0.0261273	0.0166
LILRA6	19:54205509:A:G	0.0100801	0.2762
LILRA6	19:54204382:G:A	0.00654088	0.2578
LILRA6	19:54224269:A:G	0.00014114	0.272
LILRA6	19:54204086:C:T	0.0115094	0.2847
LILRA6	19:54209386:C:A	0.0194739	0.2762
LILRA6	19:54228808:G:C	0.00300524	0.346
LILRA6	19:54224895:A:G	2.59e-05	0.4228
LILRA6	19:54227335:G:A	6.56e-05	0.2915
LILRA6	19:54202812:C:A	0.013278	0.2833
LILRA6	19:54228674:G:A	0.00412739	0.3478
LILRA6	19:54203122:T:C	0.0115142	0.2875
LILRA6	19:54914177:T:C	0.0251727	0.0319
LILRA6	19:54229579:T:C	5.91e-05	0.4317
LILRA6	19:54980491:G:T	0.0489505	0.1194
LILRA6	19:53868818:C:T	0.0278345	0.0181
LILRA6	19:54229545:G:C	0.0311403	0.3584
LILRA6	19:54991815:A:G	0.00386824	0.0246
LILRA6	19:53778950:C:T	0.00415254	0.0309
LILRA6	19:53356696:A:G	0.0466829	0.0203
LILRA6	19:54201773:T:C	0.0148776	0.2833
LILRA6	19:54996366:C:T	0.00331844	0.0419
LILRA6	19:54212794:A:G	0.00219691	0.2665
LILRA6	19:54227409:G:A	6.56e-05	0.2914
LILRA6	19:54217945:G:A	0.0040798	0.2526
LILRA6	19:54205575:G:T	0.010491	0.2139
LILRA6	19:55110785:C:T	0.0174065	0.011
LILRA6	19:54205511:G:A	0.00815606	0.2748
LILRA6	19:53326199:T:G	0.00171946	0.0154
LILRA6	19:53777913:C:T	0.0333697	0.0704
LILRA6	19:54201720:A:G	0.0115142	0.2875
LILRA6	19:55117959:A:G	0.00048857	0.0734
LILRA6	19:54209282:G:A	0.00628059	0.2833
LILRA6	19:54219954:T:C	0.00010445	0.3624
LILRA6	19:54222354:T:C	0.00491984	0.2845
LILRA6	19:54202411:T:A	0.0139504	0.2847
LILRA6	19:54601009:T:C	0.0167587	0.0198
LILRA6	19:54985000:C:T	0.0220592	0.0663
LILRA6	19:53872526:G:T	0.00124353	0.0447
LILRA6	19:53337778:C:T	0.00090273	0.0205
LILRA6	19:55096517:C:T	0.0138113	0.0172
LILRA6	19:54203380:T:A	0.0136128	0.2054
LILRA6	19:53358511:C:G	0.0261273	0.0149
LILRA6	19:54203954:T:C	0.0132187	0.2833
LILRA6	19:54215989:C:T	0.00282948	0.2564
LILRA6	19:53335539:G:A	0.0011156	0.0185
LILRA6	19:53772741:T:C	0.00469284	0.0397
LILRA6	19:54222904:C:T	0.00822024	0.2818
LILRA6	19:53338619:C:G	0.00088113	0.0224
LILRA6	19:54224751:C:T	2.72e-05	0.432
LILRA6	19:54219944:G:C	0.00048136	0.3292
LILRA6	19:54985436:G:A	0.0220592	0.0664
LILRA6	19:53335857:C:T	0.00616332	0.0468
LILRA6	19:54205460:C:T	0.00385843	0.2139
LILRA6	19:54222756:T:C	0.0100246	0.238
LILRA6	19:54185315:C:T	0.0163862	0.0332
LILRA6	19:54223798:C:A	0.00369852	0.263
LILRA6	19:54222221:G:T	0.0386959	0.2946
LILRA6	19:54218406:A:G	0.00332712	0.2465
LILRA6	19:53549718:T:A	0.0235894	0.0883
LILRA6	19:54219486:A:G	0.00024185	0.2968
LILRB1	19:53772741:T:C	0.0123208	0.0397
LILRB1	19:55582368:G:T	0.0132028	0.0282
LILRB1	19:54985436:G:A	0.00933221	0.0664
LILRB1	19:53773029:A:G	0.00095219	0.0297
LILRB1	19:55250746:C:G	0.00032619	0.0291
LILRB1	19:55119747:A:T	0.0204931	0.0122
LILRB1	19:54986827:C:T	0.00524836	0.0702
LILRB1	19:55249317:C:A	0.00032619	0.029
LILRB1	19:55098683:G:C	0.00842588	0.1062
LILRB1	19:54852423:T:C	0.0157286	0.2082
LILRB1	19:55110785:C:T	0.00215366	0.011
LILRB1	19:55250979:C:A	0.00032619	0.0291
LILRB1	19:54985000:C:T	0.00933221	0.0663
LILRB1	19:53771811:T:A	0.011651	0.0324
LILRB1	19:54997357:C:G	0.00072411	0.0198
LILRB1	19:55118985:C:T	0.0204931	0.0118
LILRB1	19:53778950:C:T	0.015015	0.0309
LILRB1	19:55249483:C:T	0.00032619	0.029
LILRB1	19:54991815:A:G	0.00103939	0.0246
LILRB1	19:55116364:G:A	0.0204931	0.0117
LILRB1	19:55117959:A:G	4.36e-05	0.0734
LILRB1	19:55097867:C:T	0.0207666	0.0103
LILRB1	19:54996366:C:T	0.00691819	0.0419
LILRB1	19:53773635:A:T	0.0264403	0.0537
LILRB1	19:55116367:C:A	0.0204931	0.0116
LILRB1	19:54992889:A:G	0.00496213	0.0402
LILRB1	19:54980491:G:T	0.0346207	0.1194
LILRB2	19:53356884:C:T	0.029989	0.018
LILRB2	19:53356700:T:C	0.00810724	0.0163
LILRB2	19:54275943:G:A	0.0463357	0.1049
LILRB2	19:54997357:C:G	0.00028586	0.0198
LILRB2	19:54975341:C:G	0.009805	0.0498
LILRB2	19:54357463:C:G	0.00871201	0.0109
LILRB2	19:55098683:G:C	0.0440627	0.1062
LILRB2	19:54601009:T:C	0.00041659	0.0198
LILRB2	19:55249483:C:T	0.00296101	0.029
LILRB2	19:54763664:T:C	0.0273797	0.0357
LILRB2	19:53773029:A:G	0.00332105	0.0297
LILRB2	19:54012576:C:G	0.00138539	0.0255
LILRB2	19:53872474:T:C	0.0298611	0.1401
LILRB2	19:53778950:C:T	0.0374694	0.0309
LILRB2	19:53338619:C:G	3.51e-05	0.0224
LILRB2	19:55118985:C:T	0.00100074	0.0118
LILRB2	19:55110785:C:T	9.36e-06	0.011
LILRB2	19:53338821:C:T	8.7e-05	0.0184
LILRB2	19:54912395:A:G	0.0135592	0.3052
LILRB2	19:55124949:C:T	0.0118989	0.0182
LILRB2	19:55116364:G:A	0.00100074	0.0117
LILRB2	19:54985436:G:A	2.34e-05	0.0664
LILRB2	19:55250979:C:A	0.00296101	0.0291
LILRB2	19:54017693:G:T	0.0004435	0.0238
LILRB2	19:53356695:T:C	0.00810724	0.0166
LILRB2	19:53338530:G:C	0.0444309	0.0523
LILRB2	19:54975235:C:G	0.00975669	0.0483
LILRB2	19:55119747:A:T	0.00100074	0.0122
LILRB2	19:53878493:A:G	0.0211897	0.1255
LILRB2	19:53339529:G:A	0.0078387	0.1108
LILRB2	19:53358511:C:G	0.00810724	0.0149
LILRB2	19:55250746:C:G	0.00296101	0.0291
LILRB2	19:54014736:C:T	0.00048118	0.0254
LILRB2	19:54966902:C:T	0.0370765	0.0511
LILRB2	19:53351304:T:C	0.00457561	0.0184
LILRB2	19:54970549:G:A	0.0385238	0.0499
LILRB2	19:53876319:C:T	0.00096827	0.2259
LILRB2	19:55117959:A:G	0.00123995	0.0734
LILRB2	19:54980491:G:T	0.00221918	0.1194
LILRB2	19:54992889:A:G	0.00013056	0.0402
LILRB2	19:53356696:A:G	0.0203872	0.0203
LILRB2	19:53872514:T:A	0.0367878	0.1431
LILRB2	19:54996366:C:T	0.00044667	0.0419
LILRB2	19:54991815:A:G	8.71e-05	0.0246
LILRB2	19:54914177:T:C	0.0447266	0.0319
LILRB2	19:54434748:C:T	0.0439927	0.0964
LILRB2	19:55097867:C:T	4.8e-05	0.0103
LILRB2	19:53338247:A:G	0.0267489	0.0621
LILRB2	19:54017071:C:T	0.0004435	0.0239
LILRB2	19:54763021:T:C	0.0256336	0.0379
LILRB2	19:54986827:C:T	7.38e-06	0.0702
LILRB2	19:55253567:G:C	0.0286676	0.0156
LILRB2	19:53771811:T:A	0.022639	0.0324
LILRB2	19:53335539:G:A	4.43e-05	0.0185
LILRB2	19:53772741:T:C	0.018134	0.0397
LILRB2	19:54979690:C:G	0.0105145	0.0486
LILRB2	19:54969857:A:G	0.0217124	0.0474
LILRB2	19:53337778:C:T	3.49e-05	0.0205
LILRB2	19:53335857:C:T	8.27e-05	0.0468
LILRB2	19:53875535:C:G	0.00140237	0.2266
LILRB2	19:55116367:C:A	0.00100074	0.0116
LILRB2	19:54915724:C:T	0.00516223	0.0234
LILRB2	19:53339685:G:T	0.0191539	0.1091
LILRB2	19:54910330:G:A	0.001236	0.0443
LILRB2	19:54985000:C:T	2.34e-05	0.0663
LILRB2	19:53872526:G:T	0.009706	0.0447
LILRB2	19:53338190:A:G	0.0413099	0.0508
LILRB2	19:53326199:T:G	4.12e-05	0.0154
LILRB2	19:55249317:C:A	0.00296101	0.029
LILRB2	19:55096517:C:T	0.00025235	0.0172
LILRB2	19:53874994:C:T	0.00423653	0.1284
LILRB3	19:54211861:G:A	0.012775	0.2921
LILRB3	19:54212794:A:G	0.00148713	0.2665
LILRB3	19:53338619:C:G	0.0271368	0.0224
LILRB3	19:53326199:T:G	0.0376181	0.0154
LILRB3	19:54215989:C:T	0.00032306	0.2564
LILRB3	19:53335539:G:A	0.0322568	0.0185
LILRB3	19:53338821:C:T	0.03247	0.0184
LILRB3	19:53365706:G:C	0.0115873	0.4943
LILRB3	19:54207044:T:G	0.0309672	0.0453
LILRB3	19:54222483:C:T	0.0204497	0.0222
LILRB3	19:54207461:C:T	0.0489975	0.0496
LILRB3	19:54218406:A:G	0.00010444	0.2465
LILRB3	19:54222674:C:T	0.00352248	0.0227
LILRB3	19:54203996:G:A	0.0459951	0.0453
LILRB3	19:54222756:T:C	0.00231542	0.238
LILRB3	19:53337778:C:T	0.028054	0.0205
LILRB3	19:54217945:G:A	7.79e-05	0.2526
LILRB4	19:55249483:C:T	0.0184079	0.029
LILRB4	19:55250746:C:G	0.0184079	0.0291
LILRB4	19:53870944:G:C	0.0281565	0.0439
LILRB4	19:54980491:G:T	0.0452728	0.1194
LILRB4	19:55250979:C:A	0.0184079	0.0291
LILRB4	19:55457912:G:C	0.00283332	0.0218
LILRB4	19:53989668:A:T	0.0380896	0.0497
LILRB4	19:54222674:C:T	0.00255386	0.0227
LILRB4	19:55249317:C:A	0.0184079	0.029
LILRB4	19:53991509:T:C	0.0463357	0.0538
LILRB4	19:55117959:A:G	0.0457737	0.0734
LMO2	11:33867619:A:G	0.0125805	0.0241
LRRC25	19:17530282:G:C	0.0284294	0.2818
LRRC25	19:18008869:C:A	0.0327721	0.1348
LTA4H	12:96010116:C:T	0.0166886	0.051
LTA4H	12:96018050:T:A	0.00064745	0.0935
LTA4H	12:96012128:A:G	1.37e-05	0.0708
LTA4H	12:95994051:A:G	0.0139409	0.0368
LTA4H	12:95954284:T:C	0.0499013	0.0123
LTBR	12:7024429:A:T	0.0475585	0.0402
LTBR	12:6590488:G:A	0.0205073	0.0334
LTBR	12:7025032:G:A	0.0467499	0.039
LTBR	12:7013513:A:G	0.00631508	0.0206
LTBR	12:6581984:G:A	0.0205073	0.0334
LTBR	12:7021651:A:G	0.00631508	0.0206
LY86	6:6566162:T:C	0.00613758	0.3236
LY86	6:6591790:T:C	0.00126846	0.4235
LY86	6:6591396:G:A	0.00260559	0.3867
LY86	6:6589044:C:G	0.0233379	0.449
LY86	6:6571714:T:C	0.0402383	0.3419
LY86	6:6591071:T:G	0.0384503	0.3119
LY86	6:6569080:G:C	0.0397109	0.3527
LY86	6:6574343:A:C	0.0385407	0.3887
LY86	6:6590192:C:A	0.0436733	0.3043
LY86	6:6570655:G:A	0.0365078	0.3857
LY86	6:6568789:G:A	0.0399415	0.3805
LY86	6:6588648:A:C	0.0016366	0.4193
LY86	6:6589942:A:C	0.00048391	0.3634
LY86	6:6590483:G:A	0.00371553	0.4093
LY86	6:6574151:T:G	0.0282728	0.4279
LY86	6:6586961:A:G	0.00808752	0.4051
LY86	6:6591547:C:T	0.00835483	0.2946
LY86	6:6572741:T:C	0.032459	0.43
LY86	6:6580519:A:G	0.00876203	0.4216
LY96	8:73519522:T:G	0.00384569	0.0394
LY96	8:73957381:G:A	0.0209324	0.17
LY96	8:73975507:T:C	0.0202008	0.2195
LY96	8:73522448:T:C	0.00384569	0.0394
LY96	8:73983841:A:G	0.0419477	0.0892
LY96	8:73519092:G:A	0.00384569	0.0394
LY96	8:73957364:G:A	0.0404583	0.1643
LYZ	12:69275154:C:T	0.0482191	0.4717
LYZ	12:69387748:C:G	0.0264547	0.1856
LYZ	12:69368059:T:G	9.44e-06	0.2422
LYZ	12:69248535:C:T	0.0017141	0.313
LYZ	12:69374183:G:C	0.00973424	0.173
LYZ	12:69387127:A:G	0.00443411	0.1983
LYZ	12:69358656:A:G	9.2e-05	0.2059
LYZ	12:69354617:C:A	3.54e-05	0.1554
LYZ	12:69264550:T:C	5.25e-07	0.2918
LYZ	12:69275445:G:A	0.00370644	0.4028
LYZ	12:69253134:G:A	0.00842052	0.3881
LYZ	12:69260407:A:G	0.0465892	0.3537
LYZ	12:69276071:C:T	0.00995342	0.3711
LYZ	12:69358729:G:T	0.0002485	0.1633
LYZ	12:69281767:A:G	0.00198547	0.4816
LYZ	12:69386009:G:C	0.00074262	0.1572
LYZ	12:69265519:A:G	8.63e-05	0.2805
LYZ	12:69374970:C:A	0.0110953	0.1738
LYZ	12:69362205:G:A	0.00049931	0.2032
LYZ	12:69375758:G:C	0.0421445	0.4678
LYZ	12:69370608:A:G	0.0452559	0.1827
LYZ	12:69371641:G:A	0.00809677	0.1704
LYZ	12:69377947:G:A	0.00219174	0.216
LYZ	12:69349859:C:G	0.00071264	0.4703
LYZ	12:69372138:A:T	0.00206079	0.2081
LYZ	12:69364767:C:T	0.00108281	0.16
LYZ	12:69368933:G:A	0.00190702	0.2062
LYZ	12:69375205:C:T	0.00507179	0.1686
LYZ	12:69365091:G:A	0.00432236	0.1912
LYZ	12:69363649:T:C	0.00213407	0.1647
LYZ	12:69392763:T:G	0.0123147	0.2875
LYZ	12:69388264:G:C	0.0264547	0.1856
LYZ	12:69383408:G:A	0.00115669	0.2231
LYZ	12:69358537:T:C	9.2e-05	0.2061
LYZ	12:69383020:A:G	0.00115669	0.2228
LYZ	12:69385134:C:T	0.0264547	0.1842
LYZ	12:69352891:T:C	0.00032728	0.2181
LYZ	12:69375495:C:T	0.0115045	0.1744
LYZ	12:69390915:G:A	0.00150954	0.262
LYZ	12:69382681:C:G	0.00911097	0.1852
LYZ	12:69372774:T:G	0.00183939	0.209
LYZ	12:69382192:C:T	0.00772963	0.1845
LYZ	12:69371070:A:T	0.00797139	0.2677
LYZ	12:69358420:A:G	9.2e-05	0.2051
LYZ	12:69287633:C:T	0.00751155	0.4844
LYZ	12:69359640:C:A	0.00037108	0.2079
LYZ	12:69242534:G:T	3.65e-05	0.2875
LYZ	12:69277661:G:A	0.00880408	0.4398
LYZ	12:69354054:C:T	3.02e-06	0.4065
LYZ	12:69383106:T:A	0.0052516	0.1857
LYZ	12:69276316:A:G	0.00880408	0.441
LYZ	12:69381323:T:C	0.0096029	0.1779
LYZ	12:69360067:T:C	0.00016623	0.3059
LYZ	12:69368216:G:C	0.0192482	0.4703
LYZ	12:69289722:G:C	0.00797646	0.4502
LYZ	12:69358206:G:A	9.2e-05	0.2052
LYZ	12:69380597:G:A	0.0087086	0.1743
LYZ	12:69374169:G:A	0.00973424	0.173
LYZ	12:69391206:A:T	2.02e-05	0.1119
LYZ	12:69358995:C:T	9.2e-05	0.2048
LYZ	12:69331129:T:A	0.00815512	0.4901
LYZ	12:69389077:G:A	0.00603706	0.1797
LYZ	12:69278011:G:A	0.00385143	0.2252
LYZ	12:69364682:T:C	0.00051169	0.2018
LYZ	12:69390994:A:G	0.0194793	0.2167
LYZ	12:69357654:T:G	0.012612	0.4705
LYZ	12:69380838:T:G	0.011127	0.183
LYZ	12:69359585:T:C	0.00037108	0.2086
LYZ	12:69287321:T:A	0.0108918	0.3371
LYZ	12:69378131:C:A	0.00961558	0.1715
LYZ	12:69379631:G:A	0.00961558	0.1733
LYZ	12:69391968:A:G	0.00603706	0.1797
LYZ	12:69361223:G:A	0.00013578	0.1473
LYZ	12:69358498:T:G	9.2e-05	0.205
LYZ	12:69279776:A:T	0.00452243	0.4465
LYZ	12:69391932:T:G	0.0264547	0.1856
LYZ	12:69276406:G:A	0.00370644	0.4028
LYZ	12:69360050:G:A	0.00019444	0.3017
LYZ	12:69360232:C:T	0.00135315	0.2989
LYZ	12:69359732:G:C	0.00037108	0.208
LYZ	12:69288547:G:A	0.0048171	0.1992
LYZ	12:69283344:C:A	0.0175596	0.4969
LYZ	12:69298640:C:G	0.00104944	0.2093
LYZ	12:69359815:C:T	0.00034019	0.3343
LYZ	12:69360409:G:A	1.48e-05	0.1629
MAPKAPK3	3:50640849:G:A	0.0320423	0.0581
MAPKAPK3	3:50498583:T:C	0.039773	0.0289
MAPKAPK3	3:50408728:C:T	0.0258505	0.0685
MCEMP1	19:7568679:G:C	0.00026536	0.1455
MCEMP1	19:6793623:G:A	0.00277114	0.012
MCEMP1	19:7567777:T:C	0.00022126	0.1483
MCEMP1	19:7568340:A:G	0.00022662	0.1476
MCEMP1	19:7565696:C:T	9.54e-05	0.1391
MCEMP1	19:7568437:A:G	0.00022662	0.1476
MCEMP1	19:6784153:T:C	0.00277114	0.012
MCEMP1	19:7567732:T:C	0.00022126	0.1483
MCEMP1	19:7558153:C:T	0.0300917	0.1388
MCEMP1	19:6789894:G:A	0.00277114	0.012
MCEMP1	19:7568168:A:G	0.00022126	0.1483
MCEMP1	19:7562321:G:A	0.0036731	0.1365
MCEMP1	19:7558081:G:A	0.0226652	0.1487
MCEMP1	19:7565336:T:C	9.54e-05	0.1392
MCEMP1	19:7556589:T:G	0.00608979	0.1317
MCEMP1	19:7568280:T:C	0.0108491	0.1446
MCEMP1	19:7568304:G:A	0.00022662	0.1479
MCEMP1	19:7568276:G:A	0.0108491	0.1446
MCEMP1	19:7561389:C:G	0.00173906	0.1297
MCEMP1	19:7567700:G:C	0.00022126	0.1482
MCEMP1	19:7567818:A:G	0.00022126	0.1483
MCEMP1	19:6788410:T:C	0.00277114	0.012
MCEMP1	19:6795159:A:G	0.00277114	0.012
MCEMP1	19:7568017:T:C	0.00022126	0.1482
MCEMP1	19:7561185:T:C	0.00173906	0.1303
MCEMP1	19:6786121:A:C	0.0193313	0.0272
MCEMP1	19:6786419:G:C	0.0345724	0.0285
MCEMP1	19:6790201:A:G	0.00277114	0.012
MCEMP1	19:7564939:C:A	9.54e-05	0.1393
MCEMP1	19:6785682:T:C	0.0193313	0.0272
MCEMP1	19:7566304:A:C	9.54e-05	0.139
MCEMP1	19:7372697:A:G	0.0151036	0.1657
MCEMP1	19:7562808:G:T	0.00058586	0.1466
MCEMP1	19:7567995:A:G	0.00022126	0.1476
MCEMP1	19:7568303:T:C	0.00022662	0.1479
MCEMP1	19:6785736:C:T	0.0193313	0.0272
MCEMP1	19:6794565:C:T	0.00277114	0.012
MCEMP1	19:6786109:T:C	0.00277114	0.012
MCEMP1	19:6788055:T:C	0.00277114	0.012
ME2	18:50387002:C:T	0.0357194	0.0766
MEFV	16:3966675:A:G	0.0464094	0.2436
METTL9	16:21986788:A:G	0.0182454	0.0119
METTL9	16:22424490:T:C	0.0406471	0.1941
METTL9	16:21090922:C:T	0.00011597	0.0104
METTL9	16:21113510:G:A	0.00011597	0.0104
METTL9	16:21116934:T:A	0.00011597	0.0104
METTL9	16:22385084:T:C	0.0311927	0.182
METTL9	16:21116177:T:C	0.00011597	0.0104
MFSD1	3:158872767:G:T	0.0101916	0.279
MGST2	4:140668168:G:A	0.0224893	0.0648
MGST2	4:140668110:G:T	0.0224893	0.0648
MGST2	4:140667653:C:G	0.0224893	0.0648
MICU1	10:73242294:A:G	0.0312338	0.0184
MILR1	17:64486549:G:A	0.0479528	0.2677
MILR1	17:64660188:A:T	0.0314091	0.0907
MILR1	17:64491375:A:G	0.0303411	0.2665
MILR1	17:64606057:A:G	0.0301207	0.0158
MILR1	17:64565662:T:A	0.00381925	0.0175
MILR1	17:64471045:G:A	0.00151329	0.0368
MILR1	17:64492360:A:G	0.0291513	0.2657
MILR1	17:64532708:A:G	0.00025876	0.0368
MILR1	17:64559873:G:A	0.0217353	0.0222
MILR1	17:64524823:T:G	0.00025556	0.0249
MILR1	17:64546386:A:T	0.00076376	0.0182
MILR1	17:64531587:G:A	0.0430314	0.1856
MILR1	17:64419002:T:C	0.013621	0.4354
MILR1	17:64558636:G:A	0.0218543	0.0225
MILR1	17:64523965:A:G	6.64e-05	0.0309
MILR1	17:64545191:C:A	0.0127469	0.17
MILR1	17:64505893:C:T	3.45e-05	0.0258
MILR1	17:64523968:T:C	0.045255	0.2432
MILR1	17:64489612:C:T	0.0237696	0.2674
MILR1	17:64479050:G:C	0.00610557	0.0425
MILR1	17:64562340:C:T	0.0217353	0.0216
MILR1	17:64516161:C:T	0.00023632	0.0326
MILR1	17:64474354:C:T	0.00016509	0.046
MILR1	17:64478770:G:A	0.0479528	0.2672
MILR1	17:64600545:A:G	0.0296601	0.0154
MILR1	17:64607499:G:A	0.0301207	0.0158
MILR1	17:64515552:C:G	0.0139524	0.0397
MILR1	17:64518976:C:T	3.45e-05	0.0258
MILR1	17:64472810:T:C	0.00773463	0.2663
MILR1	17:64649078:C:T	0.0428968	0.0227
MILR1	17:64523910:A:G	0.00025556	0.0249
MILR1	17:64614882:A:G	0.00032609	0.0255
MILR1	17:64497225:T:C	0.0285999	0.2408
MILR1	17:64599845:C:T	0.0293944	0.0172
MILR1	17:64651796:G:A	0.029694	0.0188
MILR1	17:64532061:A:G	0.0222338	0.1827
MILR1	17:64483798:A:G	0.0479528	0.2677
MILR1	17:64560464:G:T	0.0217353	0.0217
MILR1	17:64519218:G:A	0.00874566	0.0312
MILR1	17:64420347:C:G	0.0137552	0.4359
MILR1	17:64505849:A:G	0.0062627	0.2691
MILR1	17:64564404:C:T	0.0217353	0.0217
MILR1	17:64506523:G:C	0.039348	0.2434
MILR1	17:64642879:C:T	0.029694	0.0187
MILR1	17:64642802:A:T	0.029694	0.0185
MILR1	17:64556269:C:T	0.0217353	0.0217
MILR1	17:64554419:G:C	0.00381925	0.0175
MILR1	17:64361933:G:T	0.0254973	0.0212
MILR1	17:64504635:C:T	0.0062627	0.2705
MILR1	17:64557285:C:T	0.00381925	0.0175
MILR1	17:64603583:G:A	0.0387444	0.0166
MILR1	17:64651327:C:A	0.029694	0.0188
MILR1	17:64520123:T:G	3.95e-05	0.0354
MILR1	17:64480143:G:A	0.0479528	0.2672
MILR1	17:64622656:A:C	0.0297035	0.0164
MILR1	17:64480312:G:A	0.00037533	0.0737
MILR1	17:64469006:A:G	0.0364826	0.2695
MILR1	17:64623561:C:T	0.0138121	0.0212
MILR1	17:64482130:G:A	0.0142752	0.2646
MILR1	17:64473308:G:A	0.00017669	0.0471
MILR1	17:64478322:A:G	0.0365503	0.2479
MILR1	17:64476742:T:C	0.0479528	0.2672
MILR1	17:64474371:G:A	0.00016509	0.046
MILR1	17:64404221:C:T	0.0152382	0.3584
MILR1	17:64600431:C:T	0.0296601	0.0153
MILR1	17:64547313:T:C	0.00542732	0.0227
MILR1	17:64505387:G:A	3.45e-05	0.0258
MILR1	17:64479360:T:G	0.00022661	0.0446
MILR1	17:64505810:C:G	0.019576	0.2521
MILR1	17:64529586:T:C	0.0368649	0.153
MILR1	17:64617212:T:C	0.0297035	0.0162
MILR1	17:64554334:T:C	0.0217353	0.0217
MILR1	17:64497711:G:A	0.0131908	0.2691
MILR1	17:64401602:T:C	0.00494262	0.3472
MILR1	17:64649958:T:C	0.029694	0.0188
MILR1	17:64485684:A:G	0.0479528	0.2677
MILR1	17:64514064:C:T	0.00671411	0.0945
MILR1	17:64498891:C:T	7.15e-05	0.0439
MILR1	17:64478667:A:G	0.0479528	0.2666
MILR1	17:64655172:C:T	0.029694	0.0188
MILR1	17:64468504:G:A	0.00157372	0.0445
MILR1	17:64417403:T:C	0.013621	0.4366
MILR1	17:64563770:T:C	0.00381925	0.0175
MILR1	17:64497049:A:G	0.0427804	0.2635
MILR1	17:64551408:A:G	0.00381925	0.0173
MILR1	17:64496464:C:T	0.00106431	0.2592
MILR1	17:64506696:G:A	0.0131634	0.034
MILR1	17:64354581:C:A	0.0389006	0.4023
MILR1	17:64331563:C:T	0.0497524	0.0241
MILR1	17:64513842:A:G	2.52e-05	0.0354
MILR1	17:64510162:T:C	0.0138885	0.0973
MILR1	17:64478908:G:A	0.0479528	0.2672
MILR1	17:64561822:C:T	0.0217353	0.0219
MILR1	17:64560071:T:G	0.0217353	0.0217
MILR1	17:64652049:A:G	0.00119943	0.0255
MILR1	17:64496029:C:T	0.00328234	0.0409
MILR1	17:64505738:C:G	0.039348	0.2434
MILR1	17:64582916:G:T	0.0293944	0.0172
MILR1	17:64548924:C:T	0.00076376	0.0185
MILR1	17:64416345:C:A	0.013621	0.4387
MILR1	17:64566649:G:T	0.00381925	0.0175
MILR1	17:64553729:C:T	0.0217353	0.0217
MILR1	17:64531699:G:A	0.00812994	0.1704
MILR1	17:64494434:G:A	0.0274592	0.2678
MILR1	17:64415333:T:C	0.0096867	0.4366
MILR1	17:64498021:G:A	0.0293533	0.2705
MILR1	17:64493139:T:C	0.0291513	0.2657
MILR1	17:64493306:C:T	0.0019328	0.0391
MILR1	17:64496064:T:C	0.0274592	0.2678
MILR1	17:64504888:C:T	0.039348	0.2434
MILR1	17:64649094:T:C	0.0428968	0.0227
MILR1	17:64561411:A:T	0.0217353	0.0217
MILR1	17:64413738:G:A	0.0096867	0.4377
MILR1	17:64495043:A:G	0.0274592	0.2678
MS4A14	11:60391176:G:A	0.0135017	0.3484
MS4A14	11:60389693:C:T	0.0477685	0.4093
MS4A14	11:60388824:T:C	0.0391625	0.4405
MSRB1	16:2932707:G:T	0.0190752	0.4436
MTHFD2	2:75059510:C:T	5.83e-07	0.0196
MTHFD2	2:75140770:C:T	5.81e-08	0.0106
MTHFD2	2:75058352:A:G	5.83e-07	0.0196
MTHFD2	2:75152603:C:T	0.0321783	0.0262
MTHFD2	2:75146324:T:G	0.0321783	0.0268
MTHFD2	2:75060151:G:A	5.83e-07	0.0196
MTHFD2	2:73256625:C:T	0.0211006	0.0818
MTHFD2	2:75152199:G:A	0.0321783	0.0263
MTHFD2	2:74881617:A:G	0.0327579	0.0779
MTHFD2	2:75129832:A:C	0.0211958	0.1357
MTHFD2	2:75115929:G:A	0.0256762	0.0296
MTHFD2	2:75061425:G:A	5.83e-07	0.0195
MTHFD2	2:75117231:T:G	0.00017656	0.0126
MTMR11	1:149553929:A:T	0.0401546	0.0118
MTMR11	1:149556003:C:T	0.0132191	0.0195
MTMR11	1:149554508:C:G	0.00329604	0.0283
MTMR11	1:149557937:A:C	0.0134624	0.0183
MTMR11	1:149555100:C:T	0.0073204	0.0228
MTMR11	1:149528905:G:A	0.00320764	0.0183
MXD3	5:177301399:G:A	0.0232493	0.2224
MXD3	5:177306615:T:C	0.011938	0.1346
MXD3	5:177273884:G:A	0.0299427	0.4108
MXD3	5:177130444:C:T	0.0335471	0.0832
MXD3	5:177209881:C:T	0.00422154	0.3513
MXD3	5:177270843:C:T	0.0359554	0.4207
MXD3	5:177310719:A:G	0.0411412	0.1785
NAAA	4:76043318:A:G	0.00030136	0.4333
NAAA	4:76012331:T:C	0.00011305	0.3909
NAAA	4:76013424:G:T	0.00012952	0.1832
NAAA	4:76030109:T:C	9.34e-05	0.4231
NAAA	4:76028909:C:T	2.29e-05	0.4164
NAAA	4:76043635:T:C	0.00030136	0.4333
NAAA	4:76043800:A:G	0.00030136	0.4349
NAAA	4:76043740:C:T	0.00030136	0.4345
NAAA	4:76043627:A:G	0.00030136	0.4333
NAAA	4:76020665:G:A	0.00012838	0.4211
NAAA	4:76043626:C:G	0.00030136	0.4333
NAAA	4:76050084:C:T	0.00018587	0.431
NAAA	4:76012292:A:G	8.14e-05	0.1848
NAAA	4:76007275:C:T	0.00333843	0.1573
NAAA	4:76043693:C:G	0.00030136	0.4345
NAAA	4:76043699:A:G	0.00030136	0.4345
NAAA	4:76043781:A:G	0.00030136	0.4344
NAAA	4:76034205:G:A	0.00030136	0.437
NAAA	4:76034177:C:T	0.00030136	0.437
NAAA	4:76043317:C:T	0.00030136	0.4334
NAAA	4:76034253:T:C	0.011379	0.5
NAAA	4:76024846:T:C	0.00012902	0.4212
NAAA	4:76001835:A:G	0.00010313	0.4023
NAAA	4:76044309:C:A	0.00030136	0.4345
NAAA	4:75978164:C:T	0.0242719	0.1374
NAAA	4:76042111:T:A	0.00030136	0.4371
NAAA	4:76027921:C:A	0.00013752	0.4222
NAAA	4:76050306:A:T	0.00018587	0.4324
NAAA	4:76031924:A:G	0.00030136	0.437
NAAA	4:76043728:G:T	0.0008543	0.1699
NAAA	4:76035035:T:C	0.00030136	0.437
NAAA	4:76027146:A:G	0.00013752	0.4217
NAAA	4:76044669:C:G	0.00030136	0.4345
NAAA	4:76031127:T:G	0.00030136	0.437
NAAA	4:75968235:C:T	1.18e-07	0.2861
NAAA	4:76044000:C:T	0.00030136	0.4345
NAAA	4:76045730:A:G	0.00030136	0.4357
NAAA	4:75935482:G:A	0.0163885	0.1473
NAAA	4:76034076:T:G	0.00628909	0.4816
NAAA	4:76026131:A:G	0.00012902	0.4215
NAAA	4:76045530:G:T	0.00030136	0.4345
NAAA	4:75962545:T:G	0.00909916	0.1365
NAAA	4:76032608:C:G	0.00030584	0.4385
NAAA	4:76031125:G:A	0.00030136	0.437
NAAA	4:76043856:A:C	0.00030136	0.4345
NAAA	4:76029625:C:T	9.34e-05	0.4231
NAAA	4:76033254:A:G	0.00030136	0.437
NAAA	4:76036918:G:C	0.00600405	0.1526
NAAA	4:76025416:G:T	0.00012902	0.4216
NAAA	4:76032741:G:C	0.00030136	0.437
NAAA	4:76032742:C:A	0.00030136	0.437
NAAA	4:76043698:C:T	0.00030136	0.4345
NAAA	4:76027925:T:C	0.00013752	0.4222
NAAA	4:75960248:T:C	0.0272475	0.1317
NAAA	4:76031135:A:G	0.00030136	0.4371
NAAA	4:76049282:C:T	0.00600405	0.1558
NAAA	4:75936847:G:A	0.00123966	0.1544
NAAA	4:76024828:A:G	0.00012902	0.4211
NAAA	4:76041453:A:T	0.00018587	0.432
NAAA	4:76037655:A:G	0.0007754	0.1682
NAAA	4:76034320:C:T	0.0153954	0.483
NAAA	4:76044651:C:T	0.00030136	0.4345
NAAA	4:75984496:G:A	4.44e-08	0.3725
NAAA	4:75990599:G:A	0.0270522	0.153
NAAA	4:76044005:T:C	0.00030136	0.4345
NAAA	4:76019228:G:A	0.00012838	0.4211
NAAA	4:76044726:C:T	0.00030136	0.4345
NAAA	4:76034048:A:G	0.00646705	0.4972
NAAA	4:75809647:G:A	0.0208992	0.0143
NAAA	4:76047645:G:A	0.0007754	0.1714
NAAA	4:76043035:G:A	0.00030136	0.4361
NAAA	4:76028844:G:A	5.4e-05	0.4093
NAAA	4:76046126:C:T	0.00030136	0.4346
NAAA	4:76029604:T:C	9.34e-05	0.4231
NAAA	4:76034761:T:C	0.0116254	0.4802
NAAA	4:76034464:G:A	0.00581163	0.4575
NAAA	4:76044436:C:T	0.00030136	0.4345
NAAA	4:75936156:C:T	0.00015308	0.2139
NAAA	4:75936011:C:T	0.00367234	0.1348
NAAA	4:75935202:T:C	0.0100348	0.1431
NAAA	4:76027923:G:A	0.00013752	0.4222
NAAA	4:76035026:G:A	0.00581491	0.1473
NAAA	4:76030258:A:G	9.34e-05	0.4233
NAAA	4:76038748:A:G	0.00030136	0.4371
NAAA	4:76033916:G:A	0.00294442	0.4901
NAAA	4:76031203:T:G	0.00030136	0.437
NAAA	4:75936242:A:G	0.0013961	0.211
NAAA	4:76030017:C:T	9.34e-05	0.4231
NAAA	4:75804454:T:C	0.0208992	0.0143
NAAA	4:75957535:G:A	8.59e-06	0.2323
NAAA	4:76042198:T:A	0.00030136	0.4371
NAAA	4:76043765:A:G	0.00030136	0.4345
NAAA	4:75953361:T:A	0.0168684	0.1813
NAAA	4:76013566:C:G	0.00577868	0.1449
NAAA	4:76030611:T:C	0.00018587	0.4319
NAAA	4:76040649:G:A	0.00030136	0.4371
NAAA	4:76034041:T:C	0.00373107	0.4887
NAAA	4:76045488:A:G	0.00030136	0.4345
NAAA	4:76033016:T:C	0.00030136	0.437
NAAA	4:76024532:A:G	0.00012902	0.4212
NAAA	4:76025565:A:T	0.00012902	0.4214
NAAA	4:76042943:T:C	0.00030136	0.4335
NAAA	4:76037181:C:G	0.00030136	0.4371
NAAA	4:76044580:T:C	0.00030136	0.4345
NAAA	4:76044594:A:G	0.00030136	0.4345
NAAA	4:76045152:T:C	0.00030136	0.4345
NAAA	4:75935287:T:A	5.76e-08	0.2805
NAAA	4:76041070:G:T	0.00030136	0.4371
NAAA	4:76049843:G:A	0.00030136	0.4346
[truncated: 1,164 more rows]

## Sheet: Table S4
Table S4. Nasal TCA cycle module eQTLs
Gene	SNP	FDR	MAF
ADO	10:62620576:T:C	0.0398782	0.780585
ADO	10:62621364:C:T	0.0454396	0.780585
ALDH9A1	1:165664107:T:C	0.0497596	0.609043
ALDH9A1	1:165666726:C:T	0.0381826	0.617021
AMACR	5:33998974:G:A	7.03944e-05	0.346667
AMACR	5:34004602:C:T	2.61746e-05	0.359043
AMACR	5:33996349:C:T	0.000666831	0.372312
AMACR	5:34012387:T:C	0.00171886	0.391421
AMACR	5:34007995:C:T	0.000211814	0.385638
ANKAR	2:189923983:C:G	0.00131481	0.365691
ANKAR	2:189923796:A:G	0.00131481	0.365691
ANKAR	2:189923889:G:A	0.00131481	0.365691
ANKAR	2:189923673:G:A	0.00131481	0.364
ANKAR	2:189923671:T:C	0.00131481	0.364
ANKAR	2:189923924:T:C	0.00131481	0.367021
ANKAR	2:189923805:T:A	0.00131481	0.365691
ANKAR	2:189923498:T:G	0.00131481	0.365691
APTR	7:77685327:G:A	0.0173174	0.414894
APTR	7:77728755:A:G	0.0167212	0.092033
APTR	7:77793835:C:T	0.0414109	0.204787
ARMC10	7:103096964:A:G	0.0272428	0.848404
ARMC10	7:103105353:A:G	0.0233965	0.871011
ARMC10	7:103094153:G:T	0.0188699	0.837766
ARMC10	7:103095439:C:T	0.0325663	0.853723
ASTE1	3:130126154:A:G	0.000187511	0.0718085
ASTE1	3:130126050:G:A	0.000187511	0.0718085
ASTE1	3:130273308:A:G	0.000187511	0.0718085
ASTE1	3:130081548:C:T	0.000261784	0.0625
ASTE1	3:130286397:G:A	9.45988e-05	0.0668449
ASTE1	3:130269354:T:C	0.000187511	0.0718085
ASTE1	3:130140990:C:T	0.000187511	0.0718085
ASTE1	3:130137586:C:G	0.000187511	0.0718085
ASTE1	3:130296422:G:A	9.45988e-05	0.0643432
ASTE1	3:130086079:A:C	0.000261784	0.0625
ASTE1	3:130140681:G:C	0.000187511	0.0718085
ASTE1	3:130124008:T:C	0.000187511	0.0718085
ASTE1	3:130274277:G:A	0.000187511	0.0718085
ASTE1	3:130138744:C:T	0.000187511	0.0718085
ASTE1	3:130126906:G:A	0.0235352	0.264865
ASTE1	3:130143043:A:G	0.000382576	0.0733333
ASTE1	3:130241265:A:T	0.000187511	0.0718085
ASTE1	3:130125034:T:G	0.000187511	0.0718085
ASTE1	3:130194614:G:A	0.000187511	0.0718085
ASTE1	3:130145073:C:T	0.000187511	0.0718085
ASTE1	3:130144971:T:A	0.000187511	0.0718085
ASTE1	3:130137612:C:G	0.000187511	0.0718085
ASTE1	3:130138199:G:T	0.000187511	0.0718085
ASTE1	3:130270979:T:A	0.000187511	0.0718085
ASTE1	3:130153636:T:G	0.00678886	0.123955
ASTE1	3:130139718:C:G	0.000187511	0.0718085
ASTE1	3:130209350:A:G	0.000187511	0.0718085
ASTE1	3:130194459:A:T	0.000187511	0.0718085
ASTE1	3:130181360:C:T	0.000187511	0.0718085
ASTE1	3:130151139:G:A	0.000187511	0.0718085
ASTE1	3:130133665:G:A	0.000187511	0.0718085
ASTE1	3:130131680:C:T	0.000187511	0.0718085
ASTE1	3:130125395:G:A	0.000187511	0.0718085
ASTE1	3:130144435:C:T	0.000201705	0.0723861
ASTE1	3:130105576:G:T	0.000256921	0.0683646
ASTE1	3:130183284:A:G	0.000187511	0.0718085
ASTE1	3:130132426:C:T	0.000187511	0.0718085
ASTE1	3:130123461:C:T	0.000187511	0.0718085
ASTE1	3:130119882:C:T	0.000187511	0.0718085
ASTE1	3:130114439:C:T	0.000187511	0.0718085
ASTE1	3:130111143:C:A	0.000187511	0.0718085
ASTE1	3:130163983:T:C	0.000187511	0.0718085
ASTE1	3:130156192:A:G	0.000187511	0.0718085
ASTE1	3:130097220:G:A	0.000261784	0.0651596
ASTE1	3:130185734:T:C	0.000187511	0.0718085
ASTE1	3:130152614:C:T	0.000187511	0.0718085
ASTE1	3:130178401:G:C	0.000187511	0.0718085
ASTE1	3:130100505:T:C	0.0304597	0.0961003
ASTE1	3:130147854:G:A	0.000874672	0.0887097
ASTE1	3:130181324:C:T	0.000187511	0.0718085
ASTE1	3:130148625:C:T	0.000187511	0.0718085
ASTE1	3:130202751:G:T	0.000187511	0.0718085
ASTE1	3:130110161:G:A	0.000187511	0.0718085
ASTE1	3:130121594:T:A	0.000187511	0.0718085
ASTE1	3:130118646:G:C	0.000187511	0.0718085
ASTE1	3:130185421:C:T	0.000187511	0.0718085
ASTE1	3:130163413:G:T	0.000187511	0.0718085
ASTE1	3:130105732:G:A	0.000256921	0.0683646
ASTE1	3:130111392:G:A	0.000187511	0.0718085
ASTE1	3:130108707:G:A	0.000187511	0.0718085
ATP6V1G2-DDX39B	6:32179380:G:C	0.024763	0.0557065
ATP6V1G2-DDX39B	6:32165567:A:C	0.0161316	0.0724044
ATP6V1G2-DDX39B	6:32156647:G:T	0.024763	0.0557065
BBOX1-AS1	11:27048961:T:C	0.00238029	0.0534759
BBOX1-AS1	11:27205044:G:T	0.000292098	0.11186
BBOX1-AS1	11:26794384:C:T	0.0096632	0.941892
BBOX1-AS1	11:27207228:T:G	0.000297468	0.114362
BBOX1-AS1	11:27025842:G:A	0.000525969	0.0678191
BBOX1-AS1	11:27207044:G:A	0.000297468	0.114362
BBOX1-AS1	11:27202844:C:T	0.00222005	0.109043
BBOX1-AS1	11:27026251:C:G	0.00103777	0.0678191
BBOX1-AS1	11:26777510:C:G	0.000775079	0.914894
BBOX1-AS1	11:27202474:G:A	0.00222005	0.110372
BBOX1-AS1	11:27204752:G:C	0.000292098	0.11186
BBOX1-AS1	11:27044591:A:C	0.00238029	0.0534759
BBOX1-AS1	11:27053112:C:A	0.0033727	0.0651596
BBOX1-AS1	11:27023184:T:C	0.0020087	0.052
BBOX1-AS1	11:27052179:C:T	0.00238029	0.0534759
BBOX1-AS1	11:26796536:T:C	0.00337547	0.944444
BBOX1-AS1	11:27201742:C:G	0.00670083	0.139037
BBOX1-AS1	11:27043298:C:T	0.0023238	0.0548128
BBOX1-AS1	11:27018127:T:C	0.0020087	0.052
BBOX1-AS1	11:27025080:G:T	0.0020087	0.052
BBOX1-AS1	11:26811807:C:T	0.0196153	0.956522
BBOX1-AS1	11:26795992:C:G	0.0096632	0.941892
BBOX1-AS1	11:26794696:T:C	0.0096632	0.941892
BBOX1-AS1	11:27013409:C:T	0.00432133	0.0628342
BBOX1-AS1	11:26815454:G:T	0.00175568	0.953804
BBOX1-AS1	11:27022930:G:A	0.0020087	0.052
BBOX1-AS1	11:27201383:A:G	0.0209468	0.242021
BECN1	17:42533661:C:T	1.29528e-05	0.267287
C12orf45	12:104612404:C:T	0.0419449	0.0910326
C17orf58	17:68352147:G:C	0.0368621	0.191576
C2orf44	2:23405440:T:A	0.0448751	0.882979
C2orf44	2:23401391:T:C	0.0448751	0.882979
C2orf44	2:23397375:T:C	0.0448751	0.882979
C9orf40	9:75920545:T:C	0.0483455	0.231283
C9orf40	9:75919973:A:G	0.0483455	0.231283
C9orf40	9:75912633:A:G	0.0356255	0.239247
CAPN10-AS1	2:241465606:C:T	0.00045989	0.140957
CAPN10-AS1	2:241458045:A:G	0.00657394	0.131649
CAPN10-AS1	2:241455900:C:T	0.0405324	0.109116
CEACAM6	19:40818778:C:T	0.010501	0.257979
CLDN10	13:95978967:T:G	0.0236333	0.0771277
CMAS	12:22959395:G:A	0.027915	0.0495979
CMAS	12:21637034:G:T	0.0327474	0.885638
COPG2	7:130521438:A:G	0.000122852	0.630319
COPG2	7:130661632:A:G	0.000310306	0.663102
COPG2	7:130677714:T:C	0.000310306	0.663102
COPG2	7:130521845:T:C	7.458e-05	0.628989
COPG2	7:130521103:C:T	4.1818e-05	0.627095
COPG2	7:130486939:G:A	1.36234e-07	0.712766
COPG2	7:130639042:A:C	0.00012808	0.667112
COPG2	7:130674020:A:G	0.0296256	0.377437
COPG2	7:130669266:G:C	0.000529245	0.675532
COPG2	7:130528632:G:A	5.39082e-06	0.62367
COPG2	7:130521441:A:G	0.000122852	0.630319
COPG2	7:130660096:G:A	0.000310306	0.664879
COPG2	7:130542548:C:A	6.24013e-05	0.635638
COPG2	7:130546550:G:T	9.51474e-08	0.212766
COPG2	7:130487019:G:A	0.000145465	0.621011
COPG2	7:130564194:T:C	0.0164242	0.34903
COPG2	7:130675382:G:T	0.000310306	0.663102
COPG2	7:130636152:T:C	0.000123208	0.657754
COPG2	7:130511853:T:G	0.0067081	0.0731383
COPG2	7:130604632:G:A	0.00462406	0.0586667
COPG2	7:130672456:T:C	0.000310306	0.663102
COPG2	7:130645888:C:A	0.00264111	0.0598404
COPG2	7:130607339:T:C	0.000123208	0.657754
COPG2	7:130530336:G:A	0.00438472	0.0576408
COPG2	7:130538323:G:T	2.5819e-07	0.18617
COPG2	7:130485660:T:C	3.72654e-06	0.70411
COPG2	7:130486107:C:T	0.000337829	0.607337
COPG2	7:130486822:C:G	0.000123314	0.606383
COPG2	7:130661713:G:T	0.000310306	0.661333
COPG2	7:130663204:C:T	0.000326421	0.669786
COPG2	7:130505748:A:G	8.26899e-11	0.772606
COPG2	7:130588417:C:G	0.00452443	0.056
COPG2	7:130664326:A:G	0.000109692	0.672872
COPG2	7:130606081:T:C	0.000123208	0.657754
COPG2	7:130655628:T:C	0.000310306	0.663102
COPG2	7:130649376:C:T	0.000263463	0.657333
COPG2	7:130650718:A:T	0.00468847	0.0571809
COPG2	7:130654666:T:C	0.000310306	0.661333
COPG2	7:130625974:T:C	0.00264111	0.0598404
COPG2	7:130657193:C:T	0.000310306	0.661333
COPG2	7:130615495:A:T	0.000112836	0.656417
COPG2	7:130550642:C:T	9.42834e-09	0.301862
COPG2	7:130641968:G:A	0.000272595	0.650266
COPG2	7:130569302:C:T	0.0386858	0.372253
COPG2	7:130664199:T:C	0.0007875	0.682181
COPG2	7:130636131:A:T	0.00012808	0.667112
COPG2	7:130610829:G:A	0.00264111	0.0598404
COPG2	7:130613679:C:T	0.000104328	0.656
COPG2	7:130606429:T:C	0.00012808	0.667112
COPG2	7:130621612:C:T	0.00264111	0.0598404
COPG2	7:130615325:T:C	0.000123208	0.657754
COPG2	7:130635267:G:A	0.000104328	0.656
DDX47	12:12111546:G:A	0.00385847	0.30984
DKFZP434I0714	4:152965236:T:G	0.0162168	0.846685
DKFZP434I0714	4:152967488:C:T	0.0141565	0.821809
DPH6	15:35093233:C:T	0.0194324	0.308511
DYM	18:49824232:T:G	0.0342307	0.380319
EGFR	7:55135604:A:C	0.00347079	0.793883
EGFR	7:55132932:A:G	0.00663786	0.784574
EGFR	7:55140591:C:A	0.00243328	0.786863
EGFR	7:55729000:C:T	0.0387139	0.272358
EGFR	7:55100999:A:G	0.00346727	0.599734
EGFR-AS1	7:55135604:A:C	0.0453857	0.793883
EGFR-AS1	7:55100999:A:G	0.0139975	0.599734
EGFR-AS1	7:55140591:C:A	0.03443	0.786863
EIF2B1	12:123722662:C:T	0.047763	0.429521
EIF2B1	12:123740526:A:C	0.0433381	0.526596
EIF2B1	12:123735807:A:C	0.0373897	0.50266
EIF2B1	12:123756098:A:C	0.0207446	0.527322
EMC4	15:35093233:C:T	0.0148284	0.308511
EMC7	15:35093233:C:T	0.0171199	0.308511
EXOC2	6:416311:C:T	0.0245733	0.221622
EXOC2	6:418738:C:G	0.0241235	0.230563
F2R	5:76703582:G:A	0.041907	0.121011
F2R	5:76698832:G:A	0.00209957	0.139665
F2R	5:76721150:G:A	1.3914e-05	0.291223
F2R	5:76699435:T:C	0.00209957	0.139665
F2R	5:76713591:A:G	0.000601685	0.225627
F2R	5:76704152:T:C	0.00140638	0.131649
F2R	5:76698620:T:C	0.0220556	0.125
F2R	5:76697652:G:A	0.0157065	0.130319
F2R	5:76699122:G:A	0.00209957	0.139665
F2R	5:76713138:T:G	2.12184e-05	0.180939
F2R	5:76711917:C:T	0.000919106	0.184932
F2R	5:76697578:G:T	0.00209957	0.139665
F2R	5:76703933:T:C	0.0288065	0.125
F2R	5:76718494:G:A	0.00189876	0.263298
F2R	5:76699422:A:T	0.00209957	0.139665
F2R	5:76710604:T:C	0.000644839	0.184783
F2R	5:76705069:T:G	0.0497215	0.12633
F2R	5:76699029:T:C	0.00209957	0.139665
F2R	5:76711729:C:T	0.000919106	0.185792
F2R	5:76698764:G:A	0.00209957	0.139665
F2R	5:76697750:C:A	0.0114924	0.128989
F2R	5:76717018:G:A	0.000527841	0.275266
F2R	5:76699055:G:A	0.00209957	0.139665
F2R	5:76713613:T:G	8.56743e-05	0.19697
F2R	5:76714524:G:A	2.25968e-06	0.185237
F2R	5:76710787:T:A	0.0040265	0.178191
F2R	5:76712857:G:A	0.000432984	0.186813
F2R	5:76697401:C:T	0.00209957	0.140669
FAM177B	1:223626700:C:T	0.0264327	0.0598404
FAM185A	7:102791493:T:C	0.0089372	0.0598404
FAM185A	7:102137590:G:C	0.0423466	0.081044
FAM210B	20:56336718:G:C	0.0143389	0.396409
FAM210B	20:56363940:A:G	0.0409555	0.247956
FAM210B	20:56330513:A:G	0.0111699	0.39779
FAM210B	20:56358594:A:G	0.0173177	0.399725
FAM210B	20:56346591:C:T	0.0135124	0.388268
FAM210B	20:56363151:A:G	0.0103318	0.393151
FAM210B	20:56319720:T:C	0.0105298	0.39726
FAM210B	20:56345867:T:C	0.00989572	0.396694
FAM210B	20:56369012:G:A	0.0436282	0.405817
FAM210B	20:56333730:C:T	0.0175524	0.393056
FAM210B	20:56333729:C:G	0.0175524	0.393056
FAM210B	20:56317911:C:G	0.00824005	0.39863
FAM210B	20:56341295:G:A	0.0143389	0.396409
FAM210B	20:56337773:A:G	0.0143389	0.396409
FAM210B	20:56329421:T:C	0.0111699	0.39779
FAM210B	20:56329768:C:A	0.0143389	0.396409
FAM210B	20:56315920:A:C	0.0105298	0.39589
FAM210B	20:56316003:A:C	0.0105298	0.39726
FAM210B	20:56363939:C:T	0.035809	0.245205
FAM210B	20:56326974:T:C	0.0353925	0.392562
FAM210B	20:56344718:G:C	0.00989572	0.396694
FAM210B	20:56315852:A:G	0.0105298	0.39726
FAM210B	20:56327734:A:C	0.0165971	0.399449
FAM210B	20:56315459:T:G	0.0105298	0.39726
FDPSP2	7:77254909:C:T	0.0431551	0.481383
FDPSP2	7:77255082:A:G	0.0445382	0.5
FDXACB1	11:111430357:T:C	0.0481102	0.0855978
FICD	12:108599636:G:A	0.0475872	0.0732044
FOXP1	3:71410981:T:C	0.0109773	0.235372
FOXP1	3:71396725:A:G	0.0269746	0.175824
FOXP1	3:71406624:C:T	0.0468136	0.187838
FOXP1	3:71470059:A:T	0.00335398	0.0953678
FOXP1	3:71487823:A:C	0.040887	0.0581081
FOXP1	3:71499107:G:A	0.0433381	0.0731383
FOXP1	3:71466032:C:T	0.0419254	0.0626703
FOXP1	3:71457769:G:C	0.0127069	0.0771277
FOXP1	3:71403685:T:C	0.0376326	0.20082
FOXP1	3:71488248:C:T	0.040887	0.0581081
FOXP1	3:71627007:A:C	0.0281985	0.106383
FOXP1	3:71399906:G:T	0.0165932	0.226415
FOXP1	3:71411129:C:T	0.0278643	0.220745
FOXP1	3:71625525:A:G	0.0189926	0.126344
FOXP1	3:71623674:C:T	0.0353358	0.077957
FOXP1	3:71473959:C:T	0.00244505	0.0989011
FOXP1	3:71486932:G:C	0.0421217	0.0651596
FOXP1	3:71570556:T:C	0.0476955	0.236702
FOXP1	3:71450250:C:T	0.0165074	0.0611702
FOXP1	3:71432041:C:T	0.0401796	0.0434783
FOXP1	3:71466275:G:C	0.00651493	0.0972603
FOXP1	3:71474134:G:A	0.00299424	0.0953678
FOXP1	3:71467888:G:A	0.0065185	0.0986301
FOXP1	3:71470453:G:A	0.00299424	0.0942623
FOXP1	3:71484784:C:T	0.0114406	0.0614754
FOXP1	3:71464185:C:A	0.0192686	0.0621622
FOXP1	3:71626272:G:A	0.0281985	0.101064
FOXP1	3:71474500:G:A	0.00231901	0.0917808
FOXP1	3:71403090:C:G	0.0234472	0.199468
FOXP1	3:71628830:C:A	0.0398057	0.087766
FOXP1	3:71392792:C:A	0.00497509	0.205234
FOXP1	3:71480112:G:C	0.00218999	0.0991736
FOXP1	3:71477054:G:A	0.0359203	0.107713
FOXP1	3:71628339:A:G	0.0398057	0.087766
FOXP1	3:71481195:C:T	0.00504534	0.103022
FUCA2	6:144200320:G:A	0.0266435	0.195479
FUT10	8:33512426:T:C	0.0128057	0.489362
GABPB1-AS1	15:50297235:T:C	0.0172617	0.19863
GABPB1-AS1	15:50361878:C:T	0.000211334	0.270195
GABPB1-AS1	15:50283615:A:C	0.00915092	0.195652
GABPB1-AS1	15:50296361:A:G	0.0191305	0.17033
GABPB1-AS1	15:50269952:A:C	0.0437448	0.160811
GABPB1-AS1	15:50356743:C:T	1.59937e-06	0.296543
GABPB1-AS1	15:50368180:G:C	0.000282282	0.268802
GABPB1-AS1	15:50373165:A:T	0.000282282	0.268802
GABPB1-AS1	15:50305671:T:A	0.0164736	0.2
GABPB1-AS1	15:50314411:C:T	0.015353	0.201102
GABPB1-AS1	15:50324198:C:A	0.00522842	0.204986
GABPB1-AS1	15:50368791:G:A	0.000978221	0.239946
GABPB1-AS1	15:50314958:T:C	0.015353	0.201102
GABPB1-AS1	15:50327847:C:T	0.00947548	0.211911
GABPB1-AS1	15:50367966:T:C	0.000282282	0.268802
GABPB1-AS1	15:50299588:G:A	0.0206472	0.202479
GABPB1-AS1	15:50281401:C:G	0.00943805	0.188347
GABPB1-AS1	15:50317018:T:C	0.00693453	0.198895
GABPB1-AS1	15:50383689:G:C	0.000288158	0.246649
GABPB1-AS1	15:50294639:C:T	0.0172617	0.19863
GABPB1-AS1	15:50319817:G:A	0.00877086	0.16989
GABPB1-AS1	15:50317433:C:A	0.00693453	0.198895
GABPB1-AS1	15:50370114:A:C	0.000106899	0.246011
GABPB1-AS1	15:50380658:G:A	0.000400606	0.261173
GABPB1-AS1	15:50320537:C:A	0.0030077	0.17033
GABPB1-AS1	15:50337206:T:G	0.0106817	0.208333
GALK2	15:49346956:A:T	0.0407197	0.0824468
GFOD1	6:13323381:T:A	0.0445617	0.287234
GPD1L	3:32168948:C:G	0.000180026	0.284574
GPD1L	3:32150844:C:G	0.0108494	0.166205
GPD1L	3:32149313:A:G	0.0108494	0.166205
GPD1L	3:32168435:A:G	6.6362e-07	0.446809
GPD1L	3:32173505:T:C	0.0379226	0.448138
GPD1L	3:32167738:T:C	2.27873e-06	0.428191
GPD1L	3:32165382:C:T	0.000687021	0.198138
GPD1L	3:32168258:T:C	9.71002e-06	0.446809
GPD1L	3:32166415:T:C	4.67415e-07	0.360372
GPD1L	3:32171749:T:C	0.00385489	0.139889
GPD1L	3:32166939:A:G	0.000546785	0.478723
GPD1L	3:32161265:A:T	0.00114267	0.31383
GPD1L	3:32163577:G:A	0.00117379	0.218085
GPD1L	3:32163840:C:G	0.00212262	0.208777
GPD1L	3:32161928:A:G	0.0250883	0.332447
GPD1L	3:32167129:T:C	4.0554e-06	0.375
GPD1L	3:32174181:G:A	0.000607843	0.192737
GPD1L	3:32183834:C:T	0.0284832	0.265583
GPD1L	3:32155600:G:A	0.00140186	0.246011
GPD1L	3:32172997:C:T	0.00940929	0.336436
GPD1L	3:32153505:G:C	0.000109991	0.212766
GPD1L	3:32164155:C:G	0.0174382	0.24867
GPD1L	3:32160960:G:A	0.00619096	0.348404
GPD1L	3:32165523:G:A	0.000657395	0.228723
GPD1L	3:32149344:A:T	0.0108494	0.166205
GPN3	12:110429275:C:T	1.8137e-08	0.204787
GRSF1	4:71235680:G:A	0.012088	0.926862
GTF3A	13:27443133:G:C	0.0135124	0.103723
GUSBP4	6:57861049:T:C	2.56689e-05	0.51385
GUSBP4	6:57931875:T:C	4.3529e-08	0.481081
GUSBP4	6:57956907:C:T	0.000754731	0.250678
GUSBP4	6:57956170:T:C	2.03655e-07	0.486595
GUSBP4	6:57879615:T:C	6.3046e-08	0.469415
GUSBP4	6:57529921:G:A	0.010824	0.44837
GUSBP4	6:57957680:C:T	1.3434e-08	0.481383
GUSBP4	6:57956099:G:A	1.77925e-06	0.453209
GUSBP4	6:57503122:T:C	0.0428851	0.392758
GUSBP4	6:57927814:A:G	4.3529e-08	0.481132
GUSBP4	6:57980748:G:A	0.0130739	0.330084
GUSBP4	6:57959642:G:A	1.3007e-06	0.481383
GUSBP4	6:57525339:G:A	0.0115668	0.480926
GUSBP4	6:57954574:G:A	3.37075e-07	0.510638
GUSBP4	6:57483721:G:A	0.0498983	0.417355
GUSBP4	6:57964558:T:C	2.56622e-05	0.521978
GUSBP4	6:57966603:A:C	1.17679e-07	0.482527
GUSBP4	6:57488250:A:G	0.0327972	0.447802
GUSBP4	6:57955202:G:C	1.77925e-06	0.453209
GUSBP4	6:57496253:A:G	0.0451713	0.147849
GUSBP4	6:57879868:T:C	4.24956e-08	0.477089
GUSBP4	6:57927247:C:T	4.56697e-07	0.450269
GUSBP4	6:57978622:A:G	8.64356e-05	0.508333
GUSBP4	6:57948072:G:A	1.77925e-06	0.451743
GUSBP4	6:57949506:C:G	2.03655e-07	0.486595
GUSBP4	6:57961543:A:G	2.03655e-07	0.487936
GUSBP4	6:57964332:T:A	2.03655e-07	0.486595
GUSBP4	6:57964387:T:G	1.8563e-07	0.485255
GUSBP4	6:57952029:C:A	1.77925e-06	0.453209
GUSBP4	6:57954583:T:C	3.8833e-07	0.503989
GUSBP4	6:57968550:C:T	2.03655e-07	0.486595
GUSBP4	6:57895540:C:T	0.0290171	0.141129
GUSBP4	6:57955746:C:T	2.03655e-07	0.486595
GUSBP4	6:57877146:C:A	5.79942e-06	0.51087
GUSBP4	6:57978391:G:A	0.0130739	0.330084
GUSBP4	6:57917736:G:C	0.0308535	0.140327
GUSBP4	6:57500090:T:C	0.0343915	0.434247
GUSBP4	6:57500267:G:C	0.0343915	0.434247
GUSBP4	6:57865669:T:C	5.97993e-08	0.481081
GUSBP4	6:57867344:T:C	1.38906e-07	0.468085
GUSBP4	6:57950813:T:C	4.27869e-08	0.460106
GUSBP4	6:57507464:G:A	0.0351646	0.435083
GUSBP4	6:57510124:T:C	0.0348238	0.272099
GUSBP4	6:57486436:G:A	0.0362598	0.409218
GUSBP4	6:57921924:T:C	6.74751e-08	0.484043
GUSBP4	6:57972568:G:A	4.48494e-05	0.529006
GUSBP4	6:57924292:A:T	2.99931e-07	0.523936
GUSBP4	6:57916444:A:C	2.33127e-05	0.522099
GUSBP4	6:57873805:C:T	1.76883e-05	0.517857
GUSBP4	6:57897113:T:C	0.0290171	0.141129
GUSBP4	6:57532411:T:C	0.0169458	0.0958904
GUSBP4	6:57884660:G:C	4.24956e-08	0.477089
GUSBP4	6:57506094:G:T	0.0351646	0.435083
GUSBP4	6:57506186:T:C	0.0222565	0.274862
GUSBP4	6:57985672:C:T	0.0119016	0.329609
GUSBP4	6:57986363:C:T	0.0119016	0.329609
GUSBP4	6:57511175:A:G	0.0380929	0.270083
GUSBP4	6:57513169:A:C	0.0222565	0.274862
GUSBP4	6:57923904:G:A	4.3529e-08	0.481132
GUSBP4	6:57893429:C:T	0.000152302	0.351351
GUSBP4	6:57925577:T:A	1.7732e-05	0.520661
GUSBP4	6:57936578:C:T	1.72259e-07	0.483914
GUSBP4	6:57990445:G:T	1.75578e-06	0.471545
GUSBP4	6:57991706:A:G	4.48494e-05	0.527701
GUSBP4	6:58006615:C:T	0.0176696	0.331025
GUSBP4	6:58009515:A:G	8.65688e-05	0.509669
GUSBP4	6:58009725:A:C	8.65688e-05	0.509669
GUSBP4	6:58011161:C:T	8.65688e-05	0.509669
GUSBP4	6:58011491:T:G	9.82268e-05	0.519337
GUSBP4	6:57952620:C:T	9.03451e-07	0.517287
GUSBP4	6:57953210:C:T	4.15738e-07	0.503989
GUSBP4	6:57969753:T:C	2.44658e-06	0.455645
GUSBP4	6:57921113:T:C	4.87929e-08	0.481183
GUSBP4	6:57977242:T:A	3.41385e-07	0.482337
GUSBP4	6:57989610:C:T	9.00037e-05	0.508333
GUSBP4	6:57935017:C:G	5.59985e-08	0.481333
GUSBP4	6:57878895:C:T	4.43803e-07	0.446237
GUSBP4	6:57881860:A:G	4.43803e-07	0.446237
GUSBP4	6:57879156:T:C	4.24956e-08	0.477089
GUSBP4	6:57885482:A:G	4.24956e-08	0.477089
GUSBP4	6:57888711:A:C	5.17129e-07	0.443396
GUSBP4	6:57891330:A:C	1.76883e-05	0.517857
GUSBP4	6:57891430:C:T	0.0290171	0.141129
GUSBP4	6:57891604:A:G	0.0290171	0.141129
GUSBP4	6:57921033:C:T	1.45416e-05	0.520718
GUSBP4	6:57513372:G:A	0.0398364	0.432507
GUSBP4	6:57488735:G:A	0.034171	0.446429
GUSBP4	6:57495596:T:C	0.0439731	0.39415
GUSBP4	6:57915255:C:T	0.0292029	0.141689
GUSBP4	6:57936880:T:C	1.25745e-06	0.507979
GUSBP4	6:57897358:G:A	0.0290171	0.141129
GUSBP4	6:57982057:T:C	0.0139988	0.331476
GUSBP4	6:57982677:G:A	0.0130739	0.330084
GUSBP4	6:57984487:C:T	0.0139988	0.331476
GUSBP4	6:57591107:T:G	0.0200575	0.10221
GUSBP4	6:57608662:A:G	0.0231269	0.448753
GUSBP4	6:57610530:C:T	0.0105544	0.425532
GUSBP4	6:57891979:A:G	1.11784e-07	0.410714
GUSBP4	6:57989320:G:A	8.64356e-05	0.509695
GUSBP4	6:57515120:T:A	0.0455145	0.349162
GUSBP4	6:57524439:C:T	0.0171293	0.452316
GUSBP4	6:57870406:G:A	2.48786e-07	0.495902
GUSBP4	6:57947706:T:G	1.55902e-05	0.56383
GUSBP4	6:57947806:A:T	1.8563e-07	0.485255
GUSBP4	6:57918430:C:A	4.56697e-07	0.448925
GUSBP4	6:57919777:T:C	4.87929e-08	0.481183
GUSBP4	6:57919778:G:A	4.44867e-08	0.479839
GUSBP4	6:57919865:G:A	4.3529e-08	0.479784
GUSBP4	6:57920343:G:A	0.0372994	0.14071
GUSBP4	6:57920391:A:C	8.92599e-08	0.493351
GUSBP4	6:57920577:A:G	4.3529e-08	0.479784
GUSBP4	6:57933781:G:A	0.0363252	0.141096
GUSBP4	6:57869905:T:C	4.24956e-08	0.478378
GUSBP4	6:57921163:T:A	4.56697e-07	0.448925
GUSBP4	6:57934727:G:A	4.96055e-08	0.479893
GUSBP4	6:57947248:A:G	1.8328e-07	0.485215
GUSBP4	6:57847458:C:T	6.13271e-07	0.450269
GUSBP4	6:57937593:T:C	5.155e-05	0.526099
GUSBP4	6:57553686:C:T	0.00937812	0.486702
GUSBP4	6:57554635:G:A	0.0344296	0.480053
GUSBP4	6:57561263:A:C	0.0179469	0.103352
GUSBP4	6:57931944:A:C	4.3529e-08	0.481081
GUSBP4	6:57932010:T:C	4.94507e-08	0.483871
GUSBP4	6:57933385:C:T	0.0363252	0.141096
GUSBP4	6:57986642:C:G	8.64356e-05	0.508333
GUSBP4	6:57892556:C:T	4.26441e-08	0.47973
GUSBP4	6:57892578:G:C	4.75874e-08	0.481132
GUSBP4	6:57989338:T:C	8.64356e-05	0.509695
GUSBP4	6:57843225:A:G	6.13271e-07	0.448787
GUSBP4	6:57847354:T:G	6.13271e-07	0.450269
GUSBP4	6:57847988:C:T	6.72615e-08	0.483827
GUSBP4	6:57436516:C:T	0.0345905	0.508357
GUSBP4	6:57447264:A:T	0.0276584	0.496011
GUSBP4	6:57950555:C:T	1.10097e-07	0.507979
GUSBP4	6:57937674:A:G	7.92836e-07	0.47185
GUSBP4	6:57938850:T:C	1.8563e-07	0.485255
GUSBP4	6:57943460:G:A	2.58748e-06	0.441489
GUSBP4	6:57475207:T:C	0.0325272	0.447945
GUSBP4	6:57946345:T:C	0.000107619	0.660904
GUSBP4	6:57989333:C:T	8.64356e-05	0.509695
GUSBP4	6:57870029:A:G	4.74362e-08	0.481183
GUSBP4	6:57911520:T:C	2.80804e-06	0.571809
GUSBP4	6:57911958:T:C	0.000117116	0.541223
GUSBP4	6:57409331:G:A	0.0213076	0.48224
GUSBP4	6:57428834:A:G	0.0135178	0.494429
GUSBP4	6:57936895:A:G	9.91596e-07	0.503989
GUSBP4	6:57898137:C:T	5.79942e-06	0.512262
GUSBP4	6:57950652:G:A	9.44171e-08	0.453457
GUSBP4	6:57458927:T:C	0.0302513	0.517287
GUSBP4	6:57467121:G:A	0.0379898	0.842391
GUSBP4	6:57909898:A:C	3.40862e-07	0.506831
GUSBP4	6:57910786:T:C	0.00021402	0.531915
GUSBP4	6:57611903:C:T	0.0231269	0.448753
GUSBP4	6:57933860:A:G	0.0424307	0.138736
GUSBP4	6:57944216:T:C	1.8563e-07	0.485255
GUSBP4	6:57945302:G:A	3.85624e-06	0.491713
GUSBP4	6:57914577:A:T	0.000115962	0.531915
GUSBP4	6:57905316:T:C	0.000103472	0.543296
GUSBP4	6:57855674:T:G	8.41675e-06	0.413223
GUSBP4	6:57856827:C:G	6.72615e-08	0.481081
GUSBP4	6:57901851:T:C	3.40862e-07	0.50545
GUSBP4	6:57946158:C:G	6.63722e-06	0.537234
GUSBP4	6:57907490:G:A	0.0317738	0.138965
GUSBP4	6:57865057:T:C	6.72615e-08	0.483871
GUSBP4	6:57434294:A:G	0.0378592	0.513889
GUSBP4	6:57860180:T:G	6.13271e-07	0.450269
GUSBP4	6:57666575:T:C	0.0450258	0.157821
GUSBP4	6:57863278:T:C	7.51301e-08	0.490515
GUSBP4	6:57448619:G:A	0.0167855	0.48892
GUSBP4	6:57448487:A:T	0.0174211	0.487465
GUSBP4	6:57911448:A:G	0.000410498	0.567819
GUSBP4	6:57937654:G:A	7.92836e-07	0.47185
GUSBP4	6:57937331:A:G	2.59707e-07	0.484043
HACL1	3:16312317:C:T	0.0316738	0.0824468
HIATL1	9:94450688:G:A	0.0319372	0.258856
HIATL1	9:94466636:A:G	0.0319372	0.258856
HIATL1	9:94450540:A:T	0.0251285	0.256831
HIATL1	9:94476986:T:C	0.0340128	0.185829
HIATL1	9:94467183:C:T	0.0319372	0.258856
HIATL1	9:94471126:C:T	0.0340128	0.187332
HIATL1	9:94476256:A:G	0.0340128	0.183646
HIATL1	9:94461012:C:G	0.0338284	0.186828
HIATL1	9:94484279:G:A	0.0340128	0.185829
HIATL1	9:94424496:A:C	0.0473002	0.258152
HIATL1	9:94424918:T:A	0.00949697	0.131579
HIATL1	9:94425091:G:C	0.0330736	0.815013
HIATL1	9:94432095:G:A	0.0493624	0.263369
HIATL1	9:94434697:A:G	0.0340128	0.184492
HIATL1	9:94436102:T:A	0.0493624	0.260108
HIATL1	9:94441347:A:G	0.0493624	0.262097
HIATL1	9:94442679:C:T	0.0340128	0.185829
HIATL1	9:94462113:G:C	0.0319372	0.258856
HIATL1	9:94462495:C:T	0.0319372	0.258856
HIATL1	9:94459152:G:A	0.0319372	0.258856
HIATL1	9:94466064:G:C	0.0319372	0.258856
HIATL1	9:94466070:G:A	0.0319372	0.258856
HIATL1	9:94465263:G:A	0.0319372	0.258856
HIATL2	9:97743970:C:G	0.0261889	0.131081
HIATL2	9:97714070:T:C	0.0390143	0.097561
HIBADH	7:26677343:A:G	0.033138	0.133978
HIST1H4C	6:25454787:C:T	0.0222629	0.0518617
HIST1H4C	6:25475761:C:A	0.016964	0.0518617
IMMP2L	7:111853937:G:T	0.0129766	0.096
IMMP2L	7:111853485:T:C	0.0188067	0.0970745
IMMT	2:86863213:A:G	0.0368903	0.183333
IMMT	2:86870978:A:G	0.034563	0.228767
IMMT	2:86869679:G:A	0.0417238	0.229508
IMMT	2:86869934:A:C	0.0417238	0.229508
INTS10	8:18984711:T:A	0.000862316	0.130319
INTS10	8:18948520:A:G	0.00379937	0.228723
INTS10	8:18956620:C:T	0.01487	0.206117
INTS10	8:18950953:G:A	0.0323862	0.244681
INTS10	8:18982991:T:C	0.00245582	0.118132
INTS10	8:18981581:A:C	0.00443392	0.121212
INTS10	8:18989838:A:G	0.0208443	0.0930851
INTS10	8:18993619:C:T	0.0155065	0.144947
INTS10	8:18981254:G:A	0.000930538	0.152926
INTS10	8:18956849:C:A	0.0444044	0.151596
INTS10	8:18976525:C:T	0.0106798	0.142287
INTS10	8:18982718:C:T	0.00239983	0.117808
INTS10	8:18982673:G:T	0.00198687	0.116438
KCNQ1OT1	11:2532919:A:G	0.0401721	0.894947
KIAA0391	14:35262766:C:T	0.00150493	0.253989
KLHL12	1:201987802:T:C	0.0406228	0.946809
LCLAT1	2:30799618:C:T	0.0228342	0.37367
LCLAT1	2:30804524:T:C	0.0420603	0.580332
LCLAT1	2:31315076:A:C	0.00155749	0.0522788
LCLAT1	2:30803737:A:C	0.0441043	0.591755
LIN52	14:74121403:A:G	0.0498751	0.0736111
LIN52	14:74115459:G:C	0.0464227	0.111702
LIN52	14:74115451:A:T	0.0498751	0.0736111
LIN7C	11:27052179:C:T	0.0334602	0.0534759
LIN7C	11:27043298:C:T	0.0368085	0.0548128
LIN7C	11:27026251:C:G	0.0135991	0.0678191
LIN7C	11:27025842:G:A	0.0142349	0.0678191
LIN7C	11:27044591:A:C	0.0334602	0.0534759
LIN7C	11:27048961:T:C	0.0334602	0.0534759
LINC00869	1:150396201:T:G	0.0436934	0.194751
LINC00869	1:150415453:C:T	0.0302272	0.196429
LINC00869	1:150409612:G:A	0.0482825	0.214286
LINC00869	1:150423983:G:A	0.0407052	0.213115
LINC00869	1:150473591:C:T	0.0311897	0.25266
LINC00869	1:150435344:C:T	0.0459935	0.230769
LINC00869	1:150408303:T:C	0.0279659	0.194751
LINC00869	1:150533787:C:T	0.0218907	0.0557065
LINC00869	1:150427342:G:A	0.0407052	0.213115
LINC00869	1:150434967:G:A	0.0420245	0.215259
LINC00869	1:150412189:G:C	0.034312	0.19697
LOC101927151	19:27805597:A:G	0.0370213	0.763298
LOC101927151	19:27805162:A:G	0.0388609	0.764628
LOC101927151	19:27793156:A:T	0.0155914	0.0691489
LOC101927151	19:27795500:G:C	0.04146	0.0558511
LOC101927151	19:27805723:A:G	0.0358774	0.785904
LOC101927151	19:27800951:C:A	0.00960009	0.8125
LOC101927151	19:27803215:A:G	0.0186255	0.0585106
LOC339260	17:20947596:C:T	0.000697927	0.261173
LOC339260	17:20980158:C:G	0.0251582	0.19863
LOC339260	17:20950987:G:A	0.000531425	0.274373
LOC339260	17:20952091:A:C	0.0109812	0.198895
LOC339260	17:20995263:C:T	0.0268394	0.0638298
LOC339260	17:20955834:A:G	0.0281779	0.445479
LOC339260	17:20981687:A:T	3.33564e-05	0.357143
LOC339260	17:21013484:T:G	0.000488768	0.192819
LOC339260	17:20964896:C:A	0.000308597	0.754768
LOC339260	17:21002832:G:C	0.000290866	0.203457
LOC339260	17:21007111:T:C	0.0160179	0.216755
LOC339260	17:20961223:G:A	0.000244973	0.756131
LOC339260	17:20993315:C:G	0.00473233	0.0571809
LOC339260	17:20970455:A:G	0.00398347	0.271277
LOC339260	17:20970030:C:T	7.92361e-05	0.352055
LOC339260	17:20972830:T:C	0.000820827	0.729805
LOC339260	17:21010971:G:C	0.0247006	0.179521
LOC339260	17:21010843:G:A	0.0019863	0.200798
LOC339260	17:21007661:C:T	0.0417339	0.0571809
LOC339260	17:20991453:G:A	0.0403948	0.201923
LOC339260	17:20986941:A:C	0.000135381	0.3375
LOC339260	17:20980745:T:C	0.000458235	0.25
LOC339260	17:20978767:T:A	3.33564e-05	0.357143
LOC339260	17:20969762:A:G	0.0345039	0.670213
LOC339260	17:20960335:A:G	8.49582e-05	0.195479
LOC339260	17:20962920:A:G	0.000570472	0.734637
LOC339260	17:21007051:C:A	0.0242807	0.194149
LOC339260	17:20983812:C:G	0.005247	0.276596
LOC339260	17:20976584:G:A	0.0258297	0.300532
LOC339260	17:20972431:C:T	7.92361e-05	0.352055
LOC339260	17:20992258:T:C	2.81835e-09	0.280585
LOC339260	17:20976810:A:T	0.0251582	0.19589
LOC339260	17:20302572:C:T	0.00926574	0.0585106
LOC339260	17:20978212:C:T	7.92361e-05	0.352055
LOC339260	17:20982082:A:G	0.0251582	0.19589
LOC339260	17:20959136:T:C	8.63591e-05	0.206117
LOC339260	17:20978452:G:T	9.87953e-05	0.350275
LOC339260	17:20981555:C:T	5.62689e-05	0.364362
LOC339260	17:20971560:T:G	5.67196e-05	0.355191
LOC339260	17:20977947:C:A	3.33564e-05	0.357143
LOC339260	17:21018955:G:A	0.000769693	0.212766
LOC339260	17:20958756:A:G	0.0194784	0.402926
LOC339260	17:21016099:T:G	8.61629e-05	0.176862
LOC339260	17:20990259:C:T	0.0403948	0.201923
LOC645513	4:119454234:C:G	0.0398228	0.0616622
LOC645513	4:119289906:T:C	0.0023278	0.148936
LOC645513	4:119294159:A:G	0.00732146	0.347074
LOC645513	4:119453311:G:A	0.0254698	0.0656836
LOC645513	4:119447401:G:A	0.00604129	0.256164
LOC645513	4:119444810:C:A	0.0242767	0.0641711
LOC645513	4:119285992:T:G	0.00962328	0.131649
LOC645513	4:119444762:A:G	0.0242767	0.0641711
LOC645513	4:119257999:C:T	0.0151543	0.131649
LOC645513	4:119315314:G:T	0.0153721	0.388298
LOC645513	4:119443998:G:A	0.0341339	0.0628342
LOC645513	4:119454597:G:A	0.0254698	0.0656836
LOC645513	4:119445157:T:G	0.0120132	0.0902965
LOC645513	4:119289885:C:G	0.00402694	0.138298
LOC645513	4:119444853:C:T	0.0380752	0.0601604
LOC645513	4:119446796:T:G	0.0380752	0.0601604
LOC645513	4:119445740:G:A	0.00375018	0.0927978
LOC645513	4:119443387:C:T	0.0460996	0.283967
LOC645513	4:119475647:T:A	0.0376198	0.087766
LOC645513	4:119443573:A:G	0.042218	0.0630027
LOC645513	4:119444559:T:A	0.0242767	0.0641711
LOC645513	4:119443654:G:C	0.0399359	0.0864865
LOC645513	4:119488539:G:C	0.0384471	0.114362
LOC645513	4:119454572:G:A	0.0254698	0.0656836
LOC645513	4:119495633:T:C	0.00117422	0.163564
LOC645513	4:119500056:C:T	0.0058425	0.125
LOC645513	4:119445371:C:T	0.0242767	0.0641711
LOC645513	4:119450097:G:A	0.0240249	0.0656836
LOC645513	4:119453276:C:T	0.0254698	0.0656836
LOC645513	4:119413255:T:A	0.028037	0.0650407
LOC645513	4:119502564:C:T	0.0316852	0.101064
LOC645513	4:119446843:G:A	0.0498981	0.0588235
LOC645513	4:119393586:C:A	0.0353556	0.12367
LOC645513	4:119447589:C:T	0.0242767	0.0641711
LOC645513	4:119400265:G:A	0.00381064	0.111702
LOC645513	4:119240425:G:T	0.0147636	0.163564
LOC645513	4:119454309:G:A	0.0398228	0.0616622
LOC645513	4:119488808:T:C	0.0115057	0.107713
LOC645513	4:119449426:T:C	0.0240249	0.0656836
LOC645513	4:119294681:C:A	0.00839737	0.332447
LOC645513	4:119452017:A:C	0.00980538	0.0943396
LOC645513	4:119454623:A:G	0.0254698	0.0656836
LOC645513	4:119500814:G:A	0.00633086	0.125
LOC645513	4:119452583:A:G	0.0221005	0.0672043
LOC645513	4:119443305:C:T	0.0399359	0.0864865
LOC645513	4:119434429:T:C	0.0449165	0.0813008
LOC645513	4:119443975:G:A	0.0286976	0.0641711
LOC645513	4:119453643:T:C	0.0254698	0.0656836
LOC645513	4:119447702:G:A	0.0242767	0.0641711
LOC645513	4:119454144:T:C	0.0254698	0.0656836
LOC645513	4:119447820:C:T	0.0242767	0.0641711
LOC645513	4:119454273:A:G	0.0254698	0.0656836
LOC645513	4:119495717:A:G	7.88566e-05	0.166223
LOC645513	4:119402161:C:T	0.0240094	0.140957
LOC645513	4:119448556:G:A	0.0380752	0.0601604
LOC645513	4:119450290:T:A	0.0240249	0.0656836
LOC645513	4:119501697:T:C	0.00743703	0.132979
LOC645513	4:119465522:G:A	0.0364739	0.0895317
LOC645513	4:119386892:C:T	0.0264837	0.0888889
LOC645513	4:119453359:C:T	0.0270227	0.0645161
LOC645513	4:119394920:A:G	0.00524146	0.119681
LOC645513	4:119481467:T:C	0.0420603	0.087766
LOC645513	4:119454037:G:A	0.0254698	0.0656836
LOC645513	4:119481547:A:C	0.0378205	0.0904255
LOC645513	4:119448122:C:A	0.0242767	0.0641711
LOC645513	4:119404118:T:C	0.0484137	0.0759669
LOC645513	4:119451949:G:T	0.000908251	0.128989
LOC645513	4:119461035:A:T	0.043371	0.0652174
LOC645513	4:119410627:T:C	0.0428573	0.0691489
LOC645513	4:119452199:C:G	0.0221005	0.0672043
LOC645513	4:119456415:G:C	0.0364276	0.0853994
LOC645513	4:119426506:C:A	0.0259054	0.0651596
LOC645513	4:119454675:C:T	0.0357968	0.0643432
LOC645513	4:119503017:A:C	0.00992815	0.101064
LOC645513	4:119395531:T:G	0.0498405	0.0739247
LOC645513	4:119447472:G:A	0.0229563	0.0628342
LOC645513	4:119454960:C:G	0.000855928	0.163564
LOC645513	4:119455601:G:T	0.0254698	0.0656836
LOC645513	4:119455385:G:A	0.0254698	0.0656836
LOC645513	4:119400703:A:G	0.0397162	0.0572207
LOC645513	4:119400959:G:A	0.0133567	0.114362
LOC645513	4:119403763:A:G	0.0219401	0.12234
LOC645513	4:119456374:C:T	0.043371	0.0652174
LOC645513	4:119452107:C:T	0.0221005	0.0672043
LOC645513	4:119456492:C:T	0.043371	0.0652174
LOC645513	4:119474580:C:T	0.0356642	0.286501
LOC645513	4:119450574:C:T	0.0162129	0.103723
LOC645513	4:119476674:G:A	0.00917866	0.0970745
LOC645513	4:119480624:G:A	0.0217417	0.111702
LOC645513	4:119395795:A:T	0.00388256	0.121011
LOC645513	4:119454875:C:G	2.65023e-05	0.172872
LOC645513	4:119545149:C:A	0.0166281	0.163564
LOC645513	4:119451121:A:G	0.0240249	0.0656836
LOC645513	4:119409293:G:A	8.82526e-06	0.200798
LOC645513	4:119409294:C:A	8.82526e-06	0.200798
LOC645513	4:119410588:G:A	0.00146464	0.128989
LOC645513	4:119558734:A:G	0.0253005	0.109722
LOC645513	4:119461107:G:C	0.043371	0.0652174
LOC645513	4:119454627:C:T	0.0254698	0.0656836
LOC645513	4:119450397:G:T	0.0045225	0.119681
LOC645513	4:119454676:A:C	0.0357968	0.0643432
LOC645513	4:119454682:A:G	0.0357968	0.0643432
LOC645513	4:119534156:C:T	0.0192707	0.12234
LOC645513	4:119454825:G:A	0.00117284	0.111702
LOC645513	4:119538519:A:T	0.0226271	0.136968
LOC645513	4:119450812:A:G	0.0240249	0.0656836
LOC645513	4:119459802:C:T	0.0416837	0.0653951
LOC645513	4:119548840:C:G	0.0253005	0.109722
LOC645513	4:119455967:G:A	0.0299067	0.0918919
LOC645513	4:119556984:T:G	0.0253005	0.109722
LOC645513	4:119560894:T:C	0.0253005	0.109722
LOC645513	4:119404374:G:A	0.00106671	0.125
LOC645513	4:119405787:A:G	0.000180259	0.469415
LOC645513	4:119405732:T:G	6.00891e-05	0.208777
LOC645513	4:119529004:A:C	0.0413866	0.139628
LOC645513	4:119450763:T:C	0.0240249	0.0656836
LOC645513	4:119451569:A:G	0.0221005	0.0658602
LOC645513	4:119537537:G:A	0.0253005	0.109722
LOC645513	4:119457067:T:A	0.043371	0.0652174
LOC645513	4:119407178:T:C	3.06317e-09	0.207447
LOC645513	4:119568372:G:T	0.041721	0.118351
LOC645513	4:119460257:G:A	0.0465293	0.0944149
LOC645513	4:119459926:C:A	0.043371	0.0652174
LOC645513	4:119553704:A:G	0.0037085	0.152926
LOC645513	4:119405664:T:C	3.57955e-05	0.228723
LOC645513	4:119456552:C:T	0.043371	0.0652174
LOC645513	4:119404475:G:A	0.000408673	0.148936
LOC645513	4:119450737:C:G	0.0377302	0.0616622
LOC645513	4:119459760:A:C	0.0333109	0.0626703
LOC645513	4:119451412:C:T	0.0197374	0.0771277
LOC645513	4:119406735:T:C	0.0383614	0.0604396
LOC645513	4:119407511:G:A	0.000126113	0.174202
LOC645513	4:119564873:A:G	0.0253005	0.109722
LOC645513	4:119564515:G:T	0.0253005	0.109722
LOC645513	4:119460186:C:T	1.34074e-05	0.178191
LOC645513	4:119456585:C:T	0.043371	0.0652174
LOC645513	4:119459471:G:T	0.0437684	0.0636856
LOC645513	4:119456464:C:A	0.043371	0.0652174
LOC645513	4:119407365:A:G	2.32851e-05	0.212766
LOC645513	4:119407467:A:G	0.0478374	0.0752089
LOC645513	4:119406970:G:A	0.0383614	0.0604396
LOC645513	4:119564068:A:T	0.0253005	0.109722
LOC645513	4:119459261:A:G	0.0253702	0.0867769
LRRTM2	5:138563663:T:G	0.0496293	0.0633423
LRRTM2	5:138574440:A:T	0.0428291	0.9375
LRRTM2	5:138592369:A:G	0.047606	0.94016
LRRTM2	5:138593577:A:G	0.047606	0.94016
LRRTM2	5:138574982:G:C	0.0428291	0.9375
LRRTM2	5:138577002:C:T	0.0428291	0.9375
LRRTM2	5:138594658:T:C	0.047606	0.94016
LRRTM2	5:138569716:G:A	0.0270037	0.941019
LRRTM2	5:138566921:G:A	0.0496293	0.0633423
LRRTM2	5:138570717:T:C	0.0452222	0.936828
LRRTM2	5:138565727:T:G	0.0496293	0.0633423
LRRTM2	5:138570229:A:C	0.0270037	0.941019
MFF	2:227915694:A:G	0.0459139	0.255319
MINOS1P1	13:31950936:G:C	0.0234024	0.9375
MINOS1P1	13:31950519:A:G	0.00562959	0.93484
MKRN3	15:22715957:C:T	0.00473233	0.0505319
MKRN3	15:22741280:C:A	3.32748e-05	0.178191
NME6	3:48312053:G:A	0.0231643	0.173387
NME6	3:48298555:C:T	0.00987015	0.158245
NME6	3:48256070:C:T	0.0161584	0.277778
NME6	3:48257589:A:T	0.0122944	0.336592
NME6	3:48265041:T:G	0.0173561	0.274324
NME6	3:48312136:A:G	0.0394946	0.192722
NME6	3:48239002:C:T	0.0408165	0.191257
NME6	3:48254210:C:T	0.0449865	0.198113
NME6	3:48310193:A:G	0.0299122	0.190411
NME6	3:48310823:G:A	0.0362622	0.192623
NME6	3:48241205:A:G	0.00775414	0.301862
NME6	3:48252034:G:C	0.047086	0.21371
NME6	3:48312721:G:A	0.0394946	0.192204
NME6	3:48310070:G:A	0.0299122	0.190411
NME6	3:48260124:A:C	0.047086	0.21371
NME6	3:48262179:A:G	0.047086	0.21371
NME6	3:48310128:G:T	0.0299122	0.190411
NME6	3:48259682:C:A	0.0161584	0.277778
NME6	3:48267401:T:A	0.043656	0.196237
NME6	3:48263966:C:T	0.0343904	0.201897
NME6	3:48245275:C:T	0.00277848	0.32973
NME6	3:48308885:A:G	0.0299122	0.190934
NME6	3:48268338:C:G	0.00281972	0.292553
NME6	3:48270570:G:C	0.000535908	0.300532
NME6	3:48241004:T:C	0.0211598	0.274457
NME6	3:48313534:A:G	0.0394946	0.192722
NME6	3:48246389:A:G	0.047086	0.21371
NME6	3:48308876:G:A	0.0299122	0.190411
NME6	3:48229465:T:C	0.0362692	0.278976
NME6	3:48337010:G:A	0.026461	0.180822
NME6	3:48308013:G:A	0.0255838	0.188366
NME6	3:48231046:T:G	0.0362692	0.278976
NME6	3:48251588:G:A	0.00360275	0.284574
NOL7	6:13713134:G:C	0.0331689	0.384718
NSUN4	1:47105188:A:C	0.00888004	0.0618132
NUP88	17:5377145:T:C	0.00578364	0.299202
NUP88	17:5386356:C:T	0.0457317	0.321809
NUP88	17:5386260:A:G	0.00080769	0.444149
NUP88	17:5402604:G:A	0.0235352	0.340426
NUP88	17:5385708:G:A	0.000306825	0.404255
NUP88	17:5384698:G:A	0.0046743	0.432181
NUP88	17:5381424:T:C	0.00234606	0.401596
NUP88	17:5384883:C:T	0.00299635	0.430851
NUP88	17:5381403:A:G	0.0003719	0.400266
NUP88	17:5402567:C:G	0.0226107	0.276596
NUTM2B-AS1	10:79225617:A:G	0.0318582	0.304521
NUTM2B-AS1	10:79513325:A:G	8.16513e-07	0.279255
NUTM2B-AS1	10:79429834:T:C	0.0160616	0.259309
ORMDL1	2:189923924:T:C	0.000135179	0.367021
ORMDL1	2:189923983:C:G	0.000135179	0.365691
ORMDL1	2:189923673:G:A	0.000135179	0.364
ORMDL1	2:189923671:T:C	0.000135179	0.364
ORMDL1	2:189923796:A:G	0.000135179	0.365691
ORMDL1	2:189923805:T:A	0.000135179	0.365691
ORMDL1	2:189923889:G:A	0.000135179	0.365691
ORMDL1	2:189923498:T:G	0.000135179	0.365691
PA2G4P4	3:155987861:A:G	0.0267282	0.340541
PA2G4P4	3:155988089:T:C	0.0267282	0.340541
PA2G4P4	3:155987852:A:G	0.0267282	0.340541
PA2G4P4	3:155987773:T:A	0.0267282	0.340541
PA2G4P4	3:155988093:T:G	0.0267282	0.340541
PA2G4P4	3:155988129:A:G	0.0267282	0.340541
PAPSS1	4:107588249:T:C	0.0414621	0.213687
PCBP2	12:53552626:G:A	0.0393087	0.0691489
PCDH20	13:61414526:T:G	0.040069	0.355956
PCDH20	13:61398774:A:G	0.0364449	0.334225
PDHB	3:58126713:A:G	0.0472571	0.714096
PDHX	11:34829636:C:T	0.0398611	0.72905
PHYH	10:13299378:C:T	0.0211334	0.191489
PHYH	10:13298339:G:A	0.0281195	0.191892
PHYH	10:13321822:C:T	0.0150589	0.321809
PHYH	10:13319421:C:T	0.0195413	0.214096
PHYH	10:13321046:A:T	0.0305821	0.230053
PHYH	10:13299579:G:C	0.0226591	0.195479
PIGC	1:171897619:G:A	0.0419384	0.181818
PIGC	1:171864951:C:T	0.0355227	0.799169
PIGC	1:171899003:C:T	0.0419384	0.181818
PIGC	1:171858383:G:T	0.046341	0.80411
PIGC	1:171843342:T:C	0.0229563	0.811497
PIGC	1:172442628:T:C	0.0223161	0.24734
PIGC	1:171903632:C:T	0.0451786	0.180481
PIGC	1:171891979:G:A	0.0419384	0.818182
PIGC	1:171860024:T:G	0.046341	0.80411
PIGC	1:171894972:G:A	0.0419384	0.181818
PIGC	1:171887571:A:G	0.0401254	0.822667
PIGC	1:171846715:C:T	0.0229563	0.811497
PIGC	1:171893581:A:G	0.0419384	0.818182
PIGC	1:171876876:A:G	0.0461292	0.791436
PIGC	1:171906488:A:G	0.0451786	0.181818
PIGC	1:171888936:G:A	0.0401254	0.822667
PIGH	14:68447210:C:G	0.0256424	0.0865385
PIGN	18:62058880:C:T	0.00975473	0.212766
PIGN	18:62065645:A:G	0.0389622	0.188679
PIGN	18:62104252:C:A	0.016643	0.143443
PIGN	18:62059851:A:C	0.0451737	0.160904
PIGN	18:62065738:A:G	0.0227134	0.182927
PIGN	18:62323598:T:C	0.0472075	0.322102
PIGN	18:62059257:T:G	0.0180797	0.174202
PIGN	18:62059065:C:T	0.021175	0.154987
PIGN	18:62124287:A:G	0.0131877	0.145429
PIGN	18:62132182:T:C	0.0157081	0.158904
PIGN	18:62118744:T:C	0.028795	0.147945
PIGN	18:62120376:T:A	0.0234659	0.149725
PIGN	18:62147726:C:T	0.0120726	0.702128
PIGN	18:62064501:C:T	0.004164	0.365691
PIGN	18:62036529:T:C	0.0418929	0.147696
PIGN	18:62065041:G:A	0.00455597	0.218085
PIGN	18:62111998:G:A	0.0183767	0.146978
PIGN	18:62106177:G:T	0.0248768	0.17313
PIGN	18:62057124:T:C	0.0422796	0.187838
PIGN	18:62101971:T:C	0.0414865	0.185083
PIGN	18:62109778:T:C	0.0362768	0.18617
PIGN	18:62178683:A:G	0.0277817	0.273936
PIGN	18:62123808:A:G	0.0484731	0.360724
PIGN	18:62152480:T:C	0.0279464	0.157382
PIGN	18:62053295:G:A	0.011671	0.142857
PIGN	18:62051795:A:G	0.0216479	0.141096
PIGN	18:62096494:T:G	0.0132107	0.146978
PIGN	18:62054101:G:A	0.011671	0.142857
PIGN	18:62097496:T:C	0.0493013	0.361496
PIGN	18:62323493:A:C	0.0466745	0.322973
PIGN	18:62164229:T:C	0.0173072	0.365691
PIGN	18:62084482:T:C	0.016643	0.143443
PIGN	18:62117768:C:T	0.0234659	0.149725
PIGN	18:62077370:C:T	0.0134053	0.144022
PIGN	18:62325314:G:A	0.0474946	0.321809
PIGN	18:62149259:T:C	0.00555746	0.158245
PIGN	18:62060153:T:A	0.00319802	0.331117
PIGN	18:62144095:C:T	0.015808	0.15522
PIGN	18:62064304:T:C	0.0142353	0.155585
PIGN	18:62061068:G:A	0.000610234	0.178191
PIGN	18:62060800:C:T	0.0107129	0.19016
PIGN	18:61867925:C:T	0.017413	0.211436
PIGN	18:62307264:T:G	0.0324375	0.538564
PIGN	18:62174358:T:G	0.0416731	0.489362
PIGN	18:62163283:C:T	0.0258049	0.360372
PIGN	18:62054563:T:C	0.0422796	0.187838
PIGN	18:62110153:A:T	0.0232185	0.166223
PIGN	18:62178697:G:A	0.016964	0.265957
PIGN	18:62078632:A:C	0.0136344	0.145205
PIGN	18:62149058:A:G	0.0399076	0.337766
PIGN	18:62130346:G:T	0.029154	0.162234
PIGN	18:62061350:C:T	0.0114852	0.155585
PIGN	18:62044077:A:G	0.0201451	0.293883
PIGN	18:62320408:T:C	0.0135564	0.361878
PIGN	18:62096320:T:C	0.0493013	0.361878
PIGN	18:62086619:G:T	0.016643	0.143443
PIGN	18:62091253:G:A	0.016643	0.143443
PIGN	18:62066316:T:C	0.0389622	0.188679
PIGN	18:62066317:G:A	0.00922207	0.139189
PIGN	18:62106277:T:A	0.0493013	0.36326
PIGN	18:62077872:T:G	0.0163933	0.142276
PIGN	18:62174388:T:C	0.0303712	0.364362
PIGN	18:62066247:A:G	0.00553141	0.194149
PIGN	18:62147753:C:T	0.0180055	0.430851
PIGN	18:62049404:G:A	0.0406683	0.197802
PIGN	18:62153529:A:C	0.0091286	0.49867
PIGN	18:62181132:A:T	0.0408948	0.243351
PIGN	18:62096219:C:T	0.016643	0.143443
PIGN	18:62154716:G:A	0.0309514	0.357713
PIGN	18:62155086:A:C	0.0117236	0.348404
PIGN	18:62163250:A:G	0.0380123	0.321809
PIGN	18:62067535:T:C	0.0389622	0.188679
PIGN	18:62069646:A:G	0.0188277	0.27038
PIGN	18:62123453:A:G	0.0339299	0.141873
PIGN	18:62092101:A:G	0.0136344	0.145205
PIGN	18:62075966:C:T	0.0134053	0.144022
PIGN	18:62075479:C:A	0.030573	0.182192
PIGN	18:62089073:G:C	0.0414865	0.184573
PIGN	18:62147035:G:A	0.00470056	0.575798
PIGN	18:62068227:T:C	0.0187983	0.339096
PIGN	18:62071050:C:T	0.032248	0.183784
POLR3C	1:145234397:T:G	0.00526651	0.12766
POLR3C	1:145235249:C:T	0.00526651	0.12766
PPCS	1:43389907:G:C	0.0378634	0.449468
PPCS	1:43453742:A:G	0.041577	0.493351
PQLC3	2:11157521:G:C	0.0205288	0.352394
PQLC3	2:10605501:A:G	0.0304294	0.392287
PQLC3	2:10602365:A:C	0.0415822	0.406915
PQLC3	2:11157469:C:T	0.0178643	0.351064
PQLC3	2:10606000:A:G	0.0411772	0.470745
PQLC3	2:10603027:C:T	0.0356544	0.466755
PRH1	12:22312:T:C	0.0173762	0.160904
PSMG1	21:39172576:C:T	9.58348e-07	0.19346
PSMG1	21:39208077:C:T	5.36525e-08	0.208333
PSMG1	21:39152310:T:C	8.548e-07	0.193989
PSMG1	21:39203500:G:A	5.36525e-08	0.208333
PSMG1	21:39267387:A:G	0.00440874	0.415042
PSMG1	21:39262776:T:G	0.0255488	0.366022
PSMG1	21:39171411:A:C	0.000118639	0.449315
PSMG1	21:39221613:G:A	8.78379e-06	0.226027
PSMG1	21:39314152:G:C	0.00212049	0.486702
PSMG1	21:39155901:C:T	6.72819e-05	0.270604
PSMG1	21:39166182:G:A	0.000280477	0.45765
PSMG1	21:39343249:A:G	0.000644247	0.211436
PSMG1	21:39281426:G:C	0.00604109	0.451791
PSMG1	21:39222972:C:A	0.000472966	0.321038
PSMG1	21:39155169:G:T	6.72819e-05	0.270604
PSMG1	21:39156420:A:C	6.72819e-05	0.270604
PSMG1	21:39208243:G:A	0.000350007	0.140957
PSMG1	21:39166330:T:C	0.0059908	0.379076
PSMG1	21:39283002:A:G	0.000542269	0.277926
PSMG1	21:39345552:C:A	0.00401016	0.37367
PSMG1	21:39155848:C:T	6.72819e-05	0.270604
PSMG1	21:39219455:A:G	0.00576023	0.3125
PSMG1	21:39202379:A:G	0.000298894	0.55984
PSMG1	21:39165308:C:T	3.09683e-05	0.414835
PSMG1	21:39200146:G:A	5.36525e-08	0.208333
PSMG1	21:39222097:T:C	8.78379e-06	0.226027
PSMG1	21:39262132:G:A	0.00552213	0.195531
PSMG1	21:39168319:A:G	7.82665e-07	0.193151
PSMG1	21:39313736:T:C	0.00109383	0.486702
PSMG1	21:39310046:G:C	1.99724e-05	0.192737
PSMG1	21:39281841:C:T	0.00604109	0.451791
PSMG1	21:39343865:A:G	0.00687174	0.192819
PSMG1	21:39216770:T:C	0.00987078	0.321809
PSMG1	21:39218698:A:C	1.1988e-05	0.211436
PSMG1	21:39317236:A:G	0.0134995	0.324468
PSMG1	21:39171290:T:C	9.58348e-07	0.19346
PSMG1	21:39155974:A:G	6.72819e-05	0.270604
PSMG1	21:39170596:G:C	0.00104459	0.344444
PSMG1	21:39224159:G:A	2.99847e-05	0.246011
PSMG1	21:39291195:G:T	0.0162592	0.448138
PSMG1	21:39311533:C:T	3.5651e-07	0.243351
PSMG1	21:39164984:G:A	0.000115553	0.550546
PSMG1	21:39212332:A:T	0.0393106	0.351064
PSMG1	21:39276339:G:A	0.0173367	0.43617
PSMG1	21:39155385:A:G	6.72819e-05	0.270604
PSMG1	21:39209604:T:C	1.11592e-06	0.194149
PSMG1	21:39197585:G:A	5.36525e-08	0.208333
PSMG1	21:39192276:C:G	0.00010221	0.269947
PSMG1	21:39202626:G:T	0.0150385	0.401596
PSMG1	21:39202265:C:T	5.36525e-08	0.208333
PSMG1	21:39171394:C:T	7.73997e-05	0.145429
PSMG1	21:39258101:C:T	0.0402384	0.296543
PSMG1	21:39261705:G:C	8.81754e-05	0.244475
PSMG1	21:39165910:T:A	9.95918e-07	0.192623
PSMG1	21:39298534:G:C	0.0425696	0.308743
PSMG1	21:39314401:T:C	0.00114698	0.527926
PSMG1	21:39167688:T:C	7.50119e-07	0.193989
PSMG1	21:39280114:A:C	0.00604109	0.451923
PSMG1	21:39318611:A:G	9.31961e-06	0.295213
PSMG1	21:39153713:C:T	6.72819e-05	0.270604
PSMG1	21:39169013:T:C	1.13577e-06	0.194521
PSMG1	21:39249232:G:A	0.0239748	0.456044
PSMG1	21:39170842:G:A	4.89814e-06	0.237637
PSMG1	21:39160121:C:T	9.58348e-07	0.19346
PSMG1	21:39283826:T:C	1.09692e-05	0.195479
PSMG1	21:39223591:G:A	8.78379e-06	0.226027
PSMG1	21:39156161:T:C	8.548e-07	0.195355
PSMG1	21:39259080:T:C	0.000107738	0.251366
PSMG1	21:39150493:A:T	0.000953129	0.426796
PSMG1	21:39157204:T:C	0.00133251	0.275482
PSMG1	21:39317245:C:A	5.34516e-06	0.450798
PSMG1	21:39280216:G:A	4.65253e-08	0.267287
PSMG1	21:39294939:T:C	2.64429e-05	0.192737
PSMG1	21:39189086:G:T	7.23836e-07	0.240691
PSMG1	21:39315692:G:T	0.00173615	0.360372
PSMG1	21:39295476:C:T	0.0363105	0.30109
PSMG1	21:39165257:T:C	0.000118639	0.449315
PSMG1	21:39164864:G:A	0.0059908	0.379404
PSMG1	21:39308268:G:A	0.00350382	0.452055
PSMG1	21:39161776:T:C	9.95918e-07	0.192623
PSMG1	21:39155990:C:T	6.72819e-05	0.270604
PSMG1	21:39156449:C:T	6.72819e-05	0.270604
PSMG1	21:39157053:T:C	0.00133251	0.275482
PSMG1	21:39291255:G:A	1.32503e-05	0.268617
PSMG1	21:39154952:A:G	6.72819e-05	0.270604
PSMG1	21:39195790:C:G	9.09822e-08	0.232713
PSMG1	21:39316439:G:A	2.39791e-07	0.486702
PSMG1	21:39157574:C:A	9.95918e-07	0.193989
PSMG1	21:39194141:A:G	4.51529e-05	0.215426
PSMG1	21:39158967:T:C	6.72819e-05	0.270604
PSMG1	21:39317410:G:A	0.000973546	0.37367
PSMG1	21:39160427:T:C	9.95918e-07	0.192623
PSMG1	21:39309804:G:A	1.68388e-07	0.245125
PSMG1	21:39161238:T:C	0.000152165	0.531944
PSMG1	21:39244725:G:C	0.0308591	0.291209
PSMG1	21:39162831:C:T	0.000118639	0.550685
PSMG1	21:39163290:G:A	0.000118639	0.550685
PSMG1	21:39153590:G:A	6.72819e-05	0.270604
PSMG1	21:39168764:T:C	0.00375741	0.374317
PSMG1	21:39157450:A:G	0.00133251	0.275482
PSMG1	21:39188336:T:C	9.74343e-08	0.255319
PSMG1	21:39305767:G:A	1.42908e-07	0.24234
PSMG1	21:39256799:T:G	0.0119866	0.445479
PSMG1	21:39159380:C:T	0.00375741	0.375
PSMG1	21:39180381:A:G	0.00283822	0.457447
PSMG1	21:39256839:C:T	0.000642467	0.268617
PSMG1	21:39306281:G:A	1.42908e-07	0.24234
PSMG1	21:39181919:T:C	0.0162442	0.261968
PSMG1	21:39224831:C:T	0.0331241	0.269947
PSMG1	21:39156795:G:C	7.73997e-05	0.146814
PSMG1	21:39209825:G:A	5.36525e-08	0.208333
PSMG1	21:39163707:A:G	7.40509e-05	0.270604
PSMG1	21:39255280:C:T	0.00922207	0.457534
PSMG1	21:39270460:A:G	1.87198e-06	0.25
PSMG1	21:39293370:G:A	0.00466172	0.448229
PSMG1	21:39294140:T:C	1.04608e-07	0.243056
PSMG1	21:39306269:C:T	0.00304811	0.45467
PSMG1	21:39255399:C:T	8.72276e-05	0.245232
PSMG1	21:39295114:C:T	1.04608e-07	0.243056
PSMG1	21:39180482:A:G	0.00134424	0.12633
PSMG1	21:39181418:G:A	0.0086645	0.373641
PSMG1	21:39245219:C:T	5.12023e-05	0.245205
PSMG1	21:39297157:G:T	1.00306e-11	0.269947
PSMG1	21:39234488:G:A	4.79495e-05	0.247253
PSMG1	21:39167834:G:A	0.000115553	0.449454
PSMG1	21:39292262:A:G	0.035631	0.309589
PSMG1	21:39157381:T:C	0.00133251	0.275482
PSMG1	21:39251742:T:G	0.0313735	0.343085
PSMG1	21:39247961:G:A	0.00135428	0.238032
PSMG1	21:39180017:A:G	0.0322052	0.105053
PSMG1	21:39236180:G:A	5.12023e-05	0.245205
PSMG1	21:39241860:A:G	0.0108316	0.456944
PSMG1	21:39305857:T:C	0.00966079	0.345205
PSMG1	21:39157300:G:A	0.00133251	0.273481
PSMG1	21:39245318:T:C	0.0110869	0.453039
PSMG1	21:39243062:A:G	0.0152754	0.416435
PSMG1	21:39303241:G:A	2.25938e-05	0.196379
PSMG1	21:39242372:T:C	5.12023e-05	0.245205
PSMG1	21:39163345:A:G	0.000115553	0.550546
PSMG1	21:39186495:G:A	0.00629776	0.430851
PSMG1	21:39251208:T:C	0.000134114	0.243869
PSMG1	21:39295111:T:G	1.04608e-07	0.243056
PSMG1	21:39248639:C:T	0.0418039	0.357923
PSMG1	21:39164728:A:T	0.000115553	0.449454
PSMG1	21:39164808:T:C	0.000115553	0.550546
PSMG1	21:39283828:A:G	0.000220089	0.159574
PSMG1	21:39303437:T:G	0.00247252	0.449454
PSMG1	21:39291694:T:C	0.0028569	0.477778
PSMG1	21:39176929:C:A	0.000882169	0.138298
PSMG1	21:39176926:A:G	0.000882169	0.138298
PSMG1	21:39246957:A:C	7.63512e-05	0.242424
PSMG1	21:39242952:C:T	0.016964	0.414804
PSMG1	21:39235917:C:T	0.0128196	0.425532
PSMG1	21:39179662:A:G	7.07773e-06	0.22541
PSMG1	21:39305120:T:C	0.00923923	0.372283
PSMG1	21:39233999:G:A	0.0340953	0.30854
PSMG1	21:39174791:G:A	9.58348e-07	0.19346
PSMG1	21:39183234:C:G	4.72779e-05	0.199468
PSMG1	21:39182054:T:C	4.1471e-05	0.272727
PSMG1	21:39304381:C:T	0.00247252	0.449454
PSMG1	21:39293266:G:A	0.0471499	0.308743
PSMG1	21:39177363:G:C	2.79793e-06	0.392458
PSMG1	21:39182767:C:T	0.0256937	0.140957
PSMG1	21:39177540:T:C	2.40451e-08	0.287234
PSMG1	21:39182429:C:A	0.000134179	0.550824
PSMG1	21:39245557:G:A	0.00563864	0.261968
PSMG1	21:39185406:T:C	5.36525e-08	0.210306
PSMG1	21:39176161:A:T	0.0119935	0.275266
PSMG1	21:39303567:G:T	0.0167326	0.426862
PSMG1	21:39243417:A:G	0.0486376	0.31456
PSMG1	21:39174643:T:G	0.000129074	0.487738
PSMG1	21:39243441:T:C	5.12023e-05	0.245205
RAB6A	11:72694823:C:T	0.0491553	0.343085
RAB6A	11:74486468:T:C	0.0136516	0.0744681
RAD51-AS1	15:40950010:C:T	0.0197177	0.908719
RAD51-AS1	15:40949731:C:G	0.0126687	0.870523
RAD51-AS1	15:40944646:C:A	0.0136167	0.879834
RC3H2	9:121932261:C:T	0.0461445	0.0918919
RGS7BP	5:64581685:C:T	0.0487584	0.15978
RHCE	1:25361785:A:G	0.0299435	0.490691
RNF34	12:121748411:G:A	0.0459714	0.474734
RPP38	10:15344589:A:G	0.0150564	0.578512
RPP38	10:15337958:A:C	0.0368851	0.550802
RPP38	10:15343402:T:C	0.0239985	0.545576
RPP38	10:15355718:A:T	0.0380146	0.501374
RPP38	10:15347925:T:A	0.0233935	0.495913
RPP38	10:15348134:T:C	0.01095	0.504076
RPP38	10:15346130:T:G	0.0289602	0.493188
SARAF	8:30071066:C:T	0.0403066	0.0944149
SARAF	8:29585227:A:T	0.00719577	0.0984043
SARAF	8:30087520:C:T	0.0403066	0.0944149
SARAF	8:30100148:G:A	0.0445319	0.104839
SARAF	8:30062511:G:T	0.041641	0.0909091
SARAF	8:30072892:A:C	0.0231782	0.0970745
SARAF	8:30061386:C:T	0.041641	0.0909091
SCCPDH	1:247455716:G:T	0.0459973	0.639628
SDCCAG8	1:242973679:T:C	0.000372829	0.307263
SDCCAG8	1:242951467:A:T	6.738e-06	0.273585
SDCCAG8	1:242948303:T:C	0.000318074	0.291209
SDCCAG8	1:242936963:G:A	1.55077e-05	0.277027
SDCCAG8	1:242962052:C:G	1.29721e-06	0.274064
SDCCAG8	1:242938760:A:C	2.94554e-06	0.270777
SDCCAG8	1:242935925:C:T	1.55077e-05	0.277027
SDCCAG8	1:242968428:T:A	2.4812e-06	0.275538
SDCCAG8	1:242938691:C:T	5.94732e-06	0.272849
SDCCAG8	1:242960362:G:A	2.4812e-06	0.275538
SDCCAG8	1:242936287:C:T	7.18899e-06	0.273585
SDCCAG8	1:242946539:G:A	6.738e-06	0.273585
SDCCAG8	1:242973725:G:A	2.14991e-06	0.274799
SDCCAG8	1:242939744:T:C	8.27823e-06	0.274194
SDCCAG8	1:242956901:C:T	2.60745e-06	0.275401
SDCCAG8	1:242935928:G:A	1.55077e-05	0.277027
SDCCAG8	1:242952751:C:A	6.738e-06	0.273585
SDCCAG8	1:242975033:C:T	4.15936e-07	0.269947
SDCCAG8	1:242939723:C:T	5.94732e-06	0.272849
SDCCAG8	1:242952589:T:A	6.738e-06	0.273585
SDCCAG8	1:242942907:T:C	0.000121094	0.286685
SDCCAG8	1:242956706:C:T	0.000139838	0.303073
SDCCAG8	1:242947304:G:A	6.738e-06	0.273585
SDCCAG8	1:242971443:C:T	2.14991e-06	0.274799
SDCCAG8	1:242936118:C:A	7.18899e-06	0.273585
SDCCAG8	1:242942325:C:T	5.94732e-06	0.272849
SDCCAG8	1:242936072:C:G	1.12151e-05	0.275676
SDCCAG8	1:242977369:A:C	6.32136e-05	0.261644
SDCCAG8	1:242939013:C:T	8.27823e-06	0.274194
SDCCAG8	1:242952713:A:C	6.738e-06	0.273585
SDCCAG8	1:242976138:C:T	0.00131897	0.277322
SDCCAG8	1:242939241:G:C	0.000639771	0.29558
SDCCAG8	1:242939753:T:C	8.27823e-06	0.274194
SDCCAG8	1:242946822:C:G	6.738e-06	0.273585
SDCCAG8	1:242939916:A:G	5.94732e-06	0.272849
SDCCAG8	1:242953834:A:G	6.738e-06	0.273585
SDCCAG8	1:242976131:C:T	6.32136e-05	0.262363
SDCCAG8	1:242940174:C:T	5.94732e-06	0.272849
SDCCAG8	1:242942625:G:A	4.32705e-05	0.278976
SDCCAG8	1:242941151:G:C	4.32705e-05	0.278976
SDCCAG8	1:242940597:C:T	5.94732e-06	0.272849
SDCCAG8	1:242946490:A:G	6.738e-06	0.273585
SDCCAG8	1:242942541:A:G	4.32705e-05	0.278976
SDCCAG8	1:242939598:C:T	8.27823e-06	0.274194
SDPR	2:190870482:C:T	0.0435569	0.0538674
SDPR	2:190882022:G:T	0.0281343	0.0771277
SDPR	2:190884817:C:G	0.0419918	0.0670241
SDPR	2:190877188:G:A	0.0397935	0.0675676
SDPR	2:190870505:T:C	0.0435569	0.0538674
SDPR	2:190876905:G:T	0.0483472	0.0633423
SLC25A33	1:9729833:T:C	0.0349829	0.211436
SLC25A33	1:9768810:T:C	0.0461081	0.204986
SLC39A8	4:101354614:A:T	0.0483592	0.0461957
SLC44A3	1:94832534:G:A	0.0132488	0.0649171
SLC44A3	1:94840550:A:C	0.0374853	0.0824176
SLC44A3	1:94827449:A:G	0.00258223	0.044837
SOX5	12:23748708:C:T	0.00300263	0.82133
SOX5	12:23751117:A:G	0.0228315	0.828378
SOX5	12:23918060:T:C	0.0086846	0.0545213
SOX5	12:23879900:C:T	0.0188481	0.81117
SOX5	12:23845954:T:C	0.0132022	0.803191
SOX5	12:24350910:G:A	0.0492054	0.0933333
SOX5	12:23745406:T:G	0.00122446	0.802667
SOX5	12:23743678:A:G	0.00122446	0.803191
SOX5	12:23730059:G:C	0.0078165	0.901596
SOX5	12:23729911:C:T	0.00943504	0.878989
SOX5	12:24207908:G:A	0.0473353	0.898936
SOX5	12:24357859:G:A	0.0480443	0.108108
SOX5	12:23706527:G:T	0.00700064	0.137228
SOX5	12:24324632:C:T	0.00077285	0.0954301
SOX5	12:23688481:G:A	0.0268534	0.0558511
SOX5	12:23688492:A:C	0.0254369	0.0704787
SOX5	12:23738408:G:A	0.00152334	0.786096
SOX5	12:24322928:T:G	0.000432971	0.103261
SOX5	12:24186660:T:C	0.0457837	0.663514
SOX5	12:24313618:C:T	0.000441199	0.0957447
SRGAP1	12:64274213:C:T	0.00774647	0.905149
SRGAP1	12:64293903:G:C	0.00858783	0.906077
SRGAP1	12:64270287:A:G	0.0206186	0.906757
SRGAP1	12:64276854:C:T	0.00581553	0.905995
SRGAP1	12:64287454:C:T	0.00824194	0.907202
SRGAP1	12:64293412:T:G	0.00858783	0.906077
SRRD	22:26561420:G:A	0.0356792	0.106383
SSBP2	5:81892730:G:A	9.88828e-05	0.180851
STAG3L4	7:67320150:C:A	1.17672e-06	0.321809
STBD1	4:75502106:T:C	0.0498251	0.0692935
STBD1	4:75504135:T:C	0.0498251	0.0692935
STBD1	4:75507666:C:A	0.0498251	0.0692935
STBD1	4:75510298:T:A	0.0498251	0.0692935
STBD1	4:75498975:G:A	0.0498251	0.0692935
STBD1	4:75496112:C:T	0.0498251	0.0692935
STBD1	4:76281999:A:G	0.0320729	0.358108
STBD1	4:75468043:G:C	0.0456149	0.0785908
STBD1	4:76211926:A:C	0.042275	0.441489
STBD1	4:76211481:C:T	0.0240307	0.385246
STBD1	4:76310141:A:C	0.0423422	0.845745
STBD1	4:76782279:T:G	0.033688	0.138298
STBD1	4:76781357:G:A	0.0372267	0.1
STBD1	4:76778637:T:C	0.00922207	0.12766
STBD1	4:75494355:G:A	0.0498251	0.0692935
STBD1	4:76780756:G:A	0.0222752	0.12367
STBD1	4:76281708:A:G	0.0465783	0.384309
STBD1	4:76775689:G:A	0.0434748	0.107923
STBD1	4:75466019:A:G	0.0435569	0.0758808
STOX2	4:184472872:C:T	0.0255963	0.0846774
STT3A	11:125609601:C:T	0.0486106	0.191489
SULT1A3	16:29458792:T:G	0.00658284	0.140374
SULT1A3	16:29458613:C:T	0.00295915	0.158245
SULT1A4	16:29458613:C:T	0.00295915	0.158245
SULT1A4	16:29458792:T:G	0.00658284	0.140374
TADA2A	17:1146681:C:T	0.041667	0.160665
TDRKH	1:152298885:C:G	0.0451696	0.133333
TDRKH	1:152256451:C:T	0.0479421	0.137883
THEM4	1:151848369:C:T	0.0480222	0.171543
THEM4	1:151893304:G:A	0.000623258	0.518156
THEM4	1:151908617:G:A	0.000357004	0.51738
THEM4	1:151875650:A:T	9.52075e-05	0.501381
THEM4	1:151945176:G:A	0.0240274	0.470745
THEM4	1:151874041:C:T	1.13097e-05	0.526596
THEM4	1:151958824:C:G	0.00804672	0.493056
THEM4	1:152014151:G:C	0.00212593	0.400266
THEM4	1:151843573:A:C	0.0348446	0.417127
THEM4	1:151841315:G:A	0.00752141	0.367021
THEM4	1:151873174:G:C	0.000115714	0.538781
THEM4	1:151910350:C:T	8.78147e-05	0.478022
THEM4	1:152109445:G:C	0.0466529	0.482713
THEM4	1:151842668:T:C	0.0219023	0.400552
THEM4	1:151946850:G:A	0.0431258	0.468085
THEM4	1:151869294:A:T	3.14809e-05	0.493225
THEM4	1:152014344:C:T	0.000677136	0.452128
THEM4	1:151853237:G:C	0.00447914	0.480053
THEM4	1:151984338:C:T	1.00498e-06	0.416223
THEM4	1:151865616:C:T	3.85669e-05	0.486226
THEM4	1:152023491:A:G	0.000843327	0.617021
THEM4	1:151955425:C:T	0.00804672	0.493056
THEM4	1:151989099:T:C	0.0248832	0.24867
THEM4	1:151995360:G:T	8.55679e-06	0.400266
THEM4	1:151910380:C:G	0.00030117	0.513298
THEM4	1:152012071:G:A	0.000278991	0.463014
TIGD1	2:233169760:T:C	0.0305135	0.280585
TMED2	12:124360035:G:A	0.00606358	0.356383
TMED2	12:123327137:G:T	0.0220691	0.0654596
TMED7-TICAM2	5:115777076:G:C	1.8991e-05	0.263587
TMED7-TICAM2	5:115776716:G:A	1.8991e-05	0.263587
TMED7-TICAM2	5:115770915:C:T	5.76982e-06	0.255319
TMED7-TICAM2	5:115773476:G:A	1.8991e-05	0.263587
TMED7-TICAM2	5:115766215:T:A	7.6859e-05	0.230769
TRIM4	7:99954545:T:C	0.0157596	0.551862
TRIM4	7:99947010:T:C	0.0469524	0.561281
TRIM4	7:99954322:A:G	0.012446	0.550667
TRIM4	7:99992220:A:G	0.0130977	0.300554
TRIM4	7:99993270:C:G	0.0128804	0.301389
TRIM4	7:99949315:G:A	0.0445496	0.561983
TRIM4	7:99971771:G:A	0.000686049	0.360372
TRIM4	7:99982803:C:A	0.0252157	0.294906
TRIM4	7:99983284:C:G	0.0109812	0.299202
TRIM4	7:99981529:T:G	0.0108018	0.300802
TRIM4	7:99995723:C:A	0.0130977	0.300554
TRIM4	7:99983785:C:A	0.0252157	0.294906
TRIM4	7:99951232:G:C	0.027777	0.519126
TRIM4	7:99947198:A:G	0.0192955	0.544837
TRIM4	7:99987527:G:T	0.0170777	0.302486
TRIM4	7:99955544:C:G	0.0157596	0.551862
TRIM4	7:99990602:G:A	0.0170777	0.302486
TRIM4	7:99949907:G:A	0.0445496	0.56044
TRIM4	7:99983846:T:C	0.0154642	0.308625
TSEN15	1:184070601:T:A	0.00308357	0.0744681
TSG101	11:18630301:C:G	0.0128893	0.0721925
TSG101	11:18625815:T:C	0.0274145	0.052139
TSG101	11:18618437:T:C	0.0132506	0.0723861
TSG101	11:18619881:A:G	0.0132506	0.0723861
TSG101	11:18607021:C:T	0.0117799	0.0727763
TSG101	11:18633804:A:C	0.0177839	0.0531915
TSG101	11:18620745:A:G	0.0132506	0.0723861
TSG101	11:18610075:A:G	0.0117799	0.0725806
TSG101	11:18619254:C:A	0.0132506	0.0723861
TSG101	11:18634884:C:T	0.0128893	0.0721925
TSG101	11:18619024:A:G	0.0132506	0.0723861
TSG101	11:18620703:A:G	0.0132506	0.0723861
TSG101	11:18627796:G:A	0.0274145	0.052139
TSG101	11:18618473:T:C	0.0132506	0.0723861
TSG101	11:18629621:T:C	0.0128893	0.0721925
TSG101	11:18605760:G:A	0.0117799	0.0725806
TSG101	11:18632472:C:G	0.0128893	0.0721925
TSPAN13	7:16313763:G:A	0.0405618	0.907967
TSPAN13	7:16263055:T:C	0.0143459	0.0965147
UGDH	4:39521826:A:T	0.0270418	0.163564
UGDH	4:39504524:C:T	0.0166534	0.140957
UGDH	4:39526453:C:G	0.00670071	0.131649
UGDH	4:39547618:C:G	0.015578	0.110372
VHL	3:11151009:G:T	0.0468666	0.0651596
VHL	3:11148658:C:A	0.0468666	0.0651596
VHL	3:11151416:A:G	0.0468666	0.0651596
VHL	3:11147938:T:C	0.0468666	0.0651596
VHL	3:11147861:C:T	0.0468666	0.0651596
VHL	3:11151700:C:T	0.0468666	0.0651596
VHL	3:11146330:G:A	0.0468666	0.0651596
VHL	3:11149183:G:A	0.0468666	0.0651596
VHL	3:11148106:G:A	0.0468666	0.0651596
VHL	3:11147598:T:C	0.0468666	0.0651596
VHL	3:11147652:T:C	0.0468666	0.0651596
VHL	3:11148645:C:T	0.0468666	0.0651596
VHL	3:11147033:A:G	0.0468666	0.0651596
VHL	3:11152178:T:A	0.0468666	0.0651596
WEE1	11:8678620:C:T	0.0118608	0.462766
ZNF121	19:9751194:C:T	0.0397825	0.0597826
ZNF552	19:57861683:A:C	0.0251631	0.321622
ZNF552	19:57859359:T:G	0.034403	0.316576
ZNF552	19:57862762:C:T	0.0421352	0.316076
ZNF552	19:57792482:C:G	0.022673	0.272606
ZNF552	19:57791723:A:T	0.0241092	0.402926
ZNF557	19:6807721:T:A	0.0233085	0.774933
ZNF557	19:6809086:T:G	0.00218805	0.797486
ZNF557	19:6797518:G:A	0.0198862	0.931081
ZNF564	19:12560546:G:A	0.00114849	0.238032
ZNF564	19:12643776:G:A	1.56404e-08	0.242021
ZNF791	19:11666336:T:C	0.00743651	0.111702
ZNF791	19:12643776:G:A	1.17679e-07	0.242021
ZNF791	19:12560546:G:A	0.000369252	0.238032
ZW10	11:113644953:G:A	0.0117335	0.0883978
ZW10	11:113659304:C:T	0.0246122	0.1

## Sheet: Table S5
Table S5. PBMC asthma genes
(FDR ≤0.05 in the discovery set and validated in the test set)
Gene	log2FoldChange	Discovery Set FDR
HIPK3	-0.289273	1.16e-06
TMOD3	-0.17354	9.26e-06
TRPS1	-0.268069	1.42e-05
AL589935.1	-0.405762	1.66e-05
OGFRL1	-0.397267	1.66e-05
HACD4	-0.238695	1.66e-05
PHKB	-0.200675	1.66e-05
RNF217	-0.482269	1.67e-05
DDX39A	0.191199	2.11e-05
ATF6	-0.151883	2.11e-05
BMP2K	-0.278646	2.11e-05
ZFR	-0.130764	2.11e-05
AC090971.1	-0.215578	2.11e-05
SLITRK4	-0.542037	2.11e-05
HOOK3	-0.29439	3.29e-05
ACAP2	-0.185685	3.94e-05
CD2BP2	0.160072	4.11e-05
LYST	-0.27168	4.11e-05
AL136164.2	-0.380983	4.11e-05
PRKRIP1	0.179984	4.25e-05
ATG4D	0.223016	4.25e-05
ZYG11B	-0.182004	4.25e-05
PAQR3	-0.237875	4.25e-05
KRI1	0.206285	4.58e-05
OXR1	-0.198279	4.58e-05
SBF2-AS1	-0.223069	4.58e-05
HARS	0.128668	5.85e-05
GBE1	-0.196158	6.07e-05
EGLN1	-0.190358	6.3e-05
PTGS2	-0.72629	6.39e-05
CCNI	-0.240325	6.39e-05
WDFY3	-0.449559	6.39e-05
FER	-0.170616	6.39e-05
ITM2B	-0.22975	6.39e-05
MARCH7	-0.197006	6.95e-05
FCHO2	-0.330181	6.95e-05
CDK19	-0.1707	6.95e-05
PIAS1	-0.150876	6.95e-05
RTN4	-0.177555	7.11e-05
RBMS1	-0.136393	7.3e-05
SETD7	-0.228274	7.3e-05
IAH1	-0.140295	8.03e-05
UBR3	-0.161481	8.71e-05
HDAC9	-0.300211	9.54e-05
STAG2	-0.134163	9.54e-05
NF1	-0.17852	9.73e-05
CCDC130	0.189586	9.84e-05
PPP3R1	-0.208762	9.84e-05
MAN2A1	-0.174578	9.84e-05
PTEN	-0.177035	9.84e-05
TSEN54	0.279706	0.0001
EVI5	-0.306052	0.000100053
ESS2	0.211789	0.000101644
NNT	-0.123733	0.000107387
SOS2	-0.154577	0.00011002
CCDC137	0.221025	0.000120456
PLCB1	-0.326744	0.000126632
PIK3CB	-0.303266	0.000134471
GMPPB	0.225737	0.000136376
UBXN2B	-0.201136	0.000136376
S1PR3	-0.483205	0.000136376
TAOK1	-0.195003	0.000136899
EME2	0.271611	0.000147513
USP11	0.225711	0.000147513
GPBP1L1	-0.0764895	0.000147513
FYB1	-0.165988	0.000147513
DMXL1	-0.155104	0.000147513
SENP6	-0.13636	0.000147513
FBXL4	-0.165975	0.000147513
QSER1	-0.276687	0.000147513
TMOD2	-0.202851	0.000147513
RPS6KA3	-0.162952	0.000147513
IMP4	0.147355	0.00014948
STXBP5	-0.1485	0.00014948
NDUFV1	0.217504	0.000152835
FANCA	0.193965	0.000152835
HGF	-0.385092	0.000152835
MCM7	0.161878	0.000160381
CDC42EP3	-0.2636	0.000160381
BRWD3	-0.184389	0.000165567
SLC39A7	0.160843	0.000166671
BAK1	0.21621	0.000166671
ZFPL1	0.198449	0.000166671
MAP3K1	-0.175334	0.000166671
TTBK2	-0.164224	0.000167081
ASAP1	-0.307636	0.00016844
LRP1-AS	-0.548235	0.0001702
ABCF3	0.164692	0.000180865
HS2ST1	-0.185366	0.000180865
PDCD6IP	-0.13413	0.000180865
ERBIN	-0.131818	0.000180865
GNAQ	-0.223464	0.000180865
EVI2B	-0.265531	0.000180865
TMEM154	-0.23032	0.000185041
TET2	-0.245598	0.000187943
ADAM17	-0.158085	0.000191913
EEA1	-0.205855	0.000191913
USP25	-0.140338	0.00019278
CHTOP	0.102378	0.000211779
OXLD1	0.248407	0.000223838
AC009831.1	0.213675	0.000223838
PTPRC	-0.115642	0.000223838
NT5DC1	-0.158122	0.000223838
MPP7	-0.192317	0.000223838
UBE2W	-0.206436	0.000259308
RB1	-0.188897	0.000259308
PDS5A	-0.125254	0.00026682
USP32	-0.189325	0.000272332
AHCYL2	-0.208744	0.000275761
SPOPL	-0.23788	0.000281498
NOL12	0.138427	0.000284488
ATP11C	-0.129287	0.000284488
PIH1D1	0.159491	0.000285267
CTBS	-0.2614	0.000285267
RBM47	-0.313324	0.000285267
DCK	-0.195265	0.000285267
OSBPL8	-0.21516	0.000285267
AC090510.1	-0.206477	0.000285267
LLGL2	0.359259	0.000290192
FBXL17	-0.178887	0.000290192
KIAA0232	-0.134289	0.00029469
ZAP70	0.305503	0.000304289
GALNT7	-0.197237	0.000306568
TBC1D10C	0.218095	0.000317518
KANSL1L	-0.214678	0.000317518
KCTD12	-0.341121	0.000317518
CFAP410	0.297799	0.000319914
MIB1	-0.143733	0.000323943
KIDINS220	-0.123826	0.000330022
SPTLC2	-0.215924	0.000330022
PBX3	-0.15817	0.000337399
AC025262.3	-0.192039	0.000337399
TBC1D5	-0.149328	0.000340487
EIF2B5	0.148892	0.000345773
BAZ2B	-0.209326	0.000345773
ERO1A	-0.202607	0.000345773
MOB1B	-0.220678	0.00035525
PPP3CA	-0.153399	0.000356801
LRRK2	-0.3307	0.000356801
PCMTD1	-0.174366	0.000358678
SPSB3	0.271665	0.000358869
UBR5-AS1	-0.226974	0.000366211
LRRC8C	-0.190279	0.000375993
SLC12A6	-0.142097	0.000375993
PGAP3	0.227589	0.000385203
PCBP1-AS1	-0.179708	0.000387552
AARSD1	0.141518	0.000390066
FPGS	0.181321	0.000403443
ZNF276	0.204036	0.000403443
JAK2	-0.267602	0.000403443
LPCAT2	-0.332494	0.000403443
HARS2	0.174711	0.000404851
FAR2	-0.153362	0.000404851
SHOC2	-0.149525	0.000406543
RHOT2	0.272016	0.000407262
AGPS	-0.158495	0.000411618
ZFHX3	-0.426935	0.000411618
DNPEP	0.134957	0.000418039
PRR5L	0.330313	0.00042254
PPAN-P2RY11	0.267603	0.00042254
HSH2D	0.24818	0.00042254
ZSWIM6	-0.240279	0.00042254
QKI	-0.229438	0.00042254
RNF4	0.100234	0.000423958
CYB561D2	0.154239	0.000427357
HACD2	-0.148191	0.000432069
RC3H1	-0.175821	0.000441951
PPAN	0.243932	0.000445081
TBL1XR1	-0.163649	0.000458457
NPRL2	0.196402	0.000467656
PTBP3	-0.204235	0.000467656
HP1BP3	-0.0970903	0.000468247
CBL	-0.219389	0.000468247
ST3GAL6	-0.321467	0.000489106
LRRFIP1	-0.198534	0.000492676
SCAMP1	-0.166733	0.000492676
TIMM44	0.182114	0.000503868
ZNF106	-0.176911	0.000503868
SH2D2A	0.380707	0.000506002
AC017083.2	-0.247792	0.000529001
CAB39	-0.115053	0.000529001
SYTL1	0.228952	0.000530439
CIB1	0.194511	0.000530439
NAGLU	0.172923	0.000530439
MEGF9	-0.308247	0.000530439
TRMU	0.216584	0.000537354
HAUS7	0.17226	0.000546997
PUM2	-0.182721	0.000546997
RAB2A	-0.141133	0.000546997
CAST	-0.177108	0.000558785
WWP1	-0.205248	0.000558785
WASHC4	-0.18201	0.000558785
MTM1	-0.127718	0.000558785
AL157402.2	-0.386946	0.000568137
AC040162.1	0.161365	0.000575216
POLK	-0.177085	0.000575216
SLC44A1	-0.209126	0.000575216
CCNYL1	-0.228322	0.000577613
DDX24	0.153446	0.000585787
MYBBP1A	0.184898	0.000585787
QTRT1	0.25648	0.000585787
SGMS2	-0.371466	0.000585787
ELK3	-0.172717	0.000585787
EXOC5	-0.146763	0.000585787
NPTN	-0.170541	0.000585787
REPS2	-0.276929	0.000585787
TRIM26	0.129733	0.000589668
ZFYVE27	0.173147	0.000589668
PIN1	0.17748	0.000589668
PLEKHF1	0.411004	0.000589668
CCDC88A	-0.264236	0.000589668
TLK1	-0.201234	0.000589668
RAPH1	-0.352459	0.000589668
ALCAM	-0.239727	0.000589668
RNF111	-0.159033	0.000589668
AC134669.1	-0.200974	0.000589668
MSTO1	0.209463	0.000590394
TRMT2A	0.18113	0.000596352
STRIP1	0.12883	0.00059762
GSK3B	-0.160185	0.000599631
AGO4	-0.175907	0.000600152
COP1	-0.153639	0.000600152
IL1B	-0.754906	0.000600152
CGGBP1	-0.125553	0.000600152
DST	-0.319437	0.000600152
USP3-AS1	-0.187311	0.000600152
COMMD4	0.156736	0.000605033
NKG7	0.358019	0.000605599
CXorf40A	0.180995	0.000605599
LRP1	-0.43985	0.000605599
PAXX	0.236207	0.000608103
ADAM10	-0.158702	0.000610475
ACVR1	-0.198788	0.000610983
TBX21	0.359095	0.000614913
NDUFS6	0.16677	0.000615364
PMPCA	0.152763	0.000617546
WAC	-0.0912273	0.000617546
AC066613.2	-0.323641	0.000617546
CPED1	-0.331743	0.000618415
ABI3	0.303292	0.000621324
MEMO1	-0.122673	0.000621324
STT3B	-0.12543	0.00062456
ELAC2	0.155101	0.000630344
AL162258.2	0.215702	0.000637025
ULK3	0.196318	0.000638187
AC092620.1	-0.28026	0.000638187
AC004540.2	-0.299003	0.000638187
TRIM39	0.143597	0.000644069
SPAST	-0.164274	0.000660913
ANO6	-0.18847	0.000669964
ERBB2	0.296712	0.000673046
TMEM87B	-0.144092	0.000673046
FGD6	-0.335732	0.000673046
CUL4B	-0.128534	0.000673046
PLXDC2	-0.303373	0.000674235
PAK2	-0.202547	0.00067527
ABHD17A	0.313222	0.000686588
IPMK	-0.239618	0.000686588
SPTLC1	-0.121671	0.000691089
ZGPAT	0.223045	0.000696354
PDGFC	-0.360853	0.000696354
CPM	-0.262034	0.000700591
TSPAN32	0.255119	0.000706449
EXOC6B	-0.176628	0.000719844
ATP6V0A1	-0.226928	0.000719844
DIAPH2	-0.217497	0.000719844
DUS3L	0.239358	0.00073249
MRPL4	0.218192	0.00073249
SLMAP	-0.109617	0.00073249
AC025423.2	-0.227681	0.00073249
RASSF1	0.190323	0.00073499
SAP30BP	0.123405	0.00073499
FBF1	0.223467	0.00073499
AC005786.3	0.303002	0.00073499
SYPL1	-0.192319	0.00073499
ZNF518A	-0.131832	0.00073499
RB1CC1	-0.1548	0.000735872
HDGFL3	-0.208342	0.000736032
AC004475.1	0.163402	0.00075641
SMPD3	0.285467	0.000757015
EXOC6	-0.131127	0.000784342
FAM241A	-0.294238	0.000785866
CDK11B	0.198064	0.000795839
CCSAP	-0.193161	0.000795839
STRN	-0.143149	0.000795839
ZNF513	0.174527	0.000796322
SIVA1	0.249193	0.000796322
RAP1A	-0.199539	0.000796322
SNX10	-0.286637	0.000796322
NUDT22	0.196683	0.000797323
RANGRF	0.150789	0.000797323
GDPGP1	0.195473	0.000805272
ALKBH6	0.247888	0.000813546
AP001062.1	0.311871	0.000813546
BMPR2	-0.276796	0.000813546
ACER3	-0.213811	0.000813546
COQ10A	0.212538	0.000817162
AC087289.4	0.157509	0.000817162
RAB4B	0.202432	0.000821349
SPATA1	-0.251806	0.000821349
TMEM262	0.177002	0.000826893
COL4A3BP	-0.158164	0.000826893
NEK4	-0.155594	0.000827824
LNPK	-0.148199	0.000873822
FSD1L	-0.250339	0.000873822
EIF4E3	-0.212569	0.000893586
PRPF3	0.153769	0.000895721
RRAGD	-0.255885	0.000895721
BMT2	-0.167876	0.000896502
MED13	-0.12235	0.000896502
AP3B1	-0.127429	0.000899325
PAN3	-0.145731	0.000912866
RNF220	0.091085	0.000918882
CDK2AP2	0.223462	0.000929089
ZNF148	-0.127724	0.00094985
PTGES2	0.161574	0.000962978
TTC22	0.276129	0.000963848
ZNF79	0.192082	0.000963848
AC068547.1	-0.167067	0.000963848
MBNL1	-0.12584	0.000963848
MSH3	-0.145975	0.000963848
REEP3	-0.225439	0.000963848
SEC24A	-0.204233	0.000981314
PRKD3	-0.108079	0.000992125
SASH3	0.126648	0.00100117
VCAN-AS1	-0.372684	0.00100231
SUZ12	-0.156684	0.00100231
TASOR	-0.11561	0.00100956
SDCBP	-0.228429	0.00100956
PICALM	-0.174567	0.00100956
C11orf21	0.197698	0.00101224
APC	-0.137661	0.00101224
KDSR	-0.134567	0.00101224
MRPL38	0.148568	0.00102024
ARL15	-0.214969	0.0010364
ANTXR2	-0.148677	0.00104162
SIRPA	-0.341782	0.00104721
RABEP2	0.253988	0.00106778
XAB2	0.21199	0.00107197
AC002116.1	0.244648	0.00107197
PAPOLA	-0.134736	0.00107197
PTPN7	0.191447	0.00107849
RASSF3	-0.151179	0.00108232
RPAP3	-0.141946	0.00108423
NHSL2	-0.307299	0.00108423
MCRS1	0.12083	0.00109353
ENTPD1	-0.175776	0.00109353
SESN3	-0.206667	0.00109353
MEF2A	-0.145696	0.00109353
TBL1X	-0.199387	0.00109353
FAM135A	-0.189898	0.0010987
CCNG2	-0.169438	0.00110162
RANBP3	0.137193	0.00111022
TMEM30A	-0.170356	0.00111022
SUGT1	-0.112958	0.00111022
VCAN	-0.44464	0.00111562
FAM13B	-0.105888	0.00111562
SGMS1	-0.141809	0.00111562
ILVBL	0.157011	0.00116155
AC007950.1	-0.143982	0.0011637
AC092849.2	0.191073	0.00117585
KPNA3	-0.201182	0.00117585
HARBI1	0.138668	0.00118865
CTU2	0.27451	0.00118865
FRY	-0.253627	0.00118865
CLIP1	-0.126483	0.00119315
TAB2	-0.1928	0.00119411
GTF2IP4	-0.21539	0.00119411
EGR3	-0.720893	0.00120125
NIN	-0.11298	0.00123371
EWSR1	0.0886057	0.00123991
MITF	-0.327159	0.00123991
SSBP2	-0.160959	0.00123991
NUMB	-0.176256	0.00123991
CPNE8	-0.24252	0.0012417
ZNF622	0.139388	0.00124957
PTGES3L-AARSD1	0.126811	0.00124957
GSS	0.120591	0.00124957
PRF1	0.40098	0.00125396
INO80E	0.16092	0.00125396
CREB1	-0.123605	0.00125846
EFR3A	-0.133991	0.00126888
AP001160.1	0.17893	0.0012719
AL023653.1	0.129532	0.0012719
F5	-0.425112	0.0012719
CXorf40B	0.188699	0.00131749
FLVCR1	-0.161821	0.00131749
TTC16	0.302473	0.00133457
PJA2	-0.119666	0.00133625
LUZP6	-0.186835	0.00134124
CARD11	0.188999	0.00134928
TBRG4	0.158243	0.00134928
GCDH	0.181124	0.00134928
OSTM1	-0.176243	0.00134928
GPCPD1	-0.211519	0.00134928
SRRT	0.131186	0.00135076
ZFYVE16	-0.189067	0.00135079
FASTK	0.202144	0.00135212
C6orf136	0.156265	0.00135264
TTL	-0.116199	0.00135264
ITPRID2	-0.171201	0.00135264
SKAP2	-0.205288	0.00135264
P4HA1	-0.12601	0.00135264
CEP83	-0.172353	0.00135264
BTBD3	-0.211737	0.00135264
RPS6KB2	0.155678	0.00135532
ARL3	-0.151154	0.00135794
MEI1	0.178647	0.00136041
DGKG	-0.279156	0.00136041
SNX13	-0.12713	0.00136041
DIABLO	0.105652	0.00137995
CXCR3	0.2962	0.00137995
CREB5	-0.414212	0.00137995
CD44	-0.221777	0.001384
CCDC142	0.193915	0.00140113
ZNF740	0.130929	0.00140113
SBF2	-0.20183	0.00140113
ATL3	-0.131967	0.00140113
SP1	-0.136482	0.00140113
DICER1	-0.139955	0.00140176
PIP4P2	-0.200541	0.00140247
STYX	-0.175566	0.00141055
DHX38	0.149448	0.00141212
COG5	-0.102276	0.00141267
LINC02035	-0.262113	0.0014209
MLLT10	-0.124848	0.00143291
ZMYND19	0.208748	0.00145285
IL21R-AS1	0.215465	0.00145285
TLDC2	-0.171386	0.00146377
AC015911.10	0.20752	0.00147422
RCOR1	-0.171558	0.0014778
MAML3	-0.233883	0.00149182
LMBRD1	-0.100411	0.00150644
WDR45	0.132788	0.00151683
TWSG1	-0.217677	0.00151683
PCBP1	-0.215014	0.00152826
LPGAT1	-0.164224	0.00153101
IL15	-0.288883	0.00153932
TFIP11	0.125577	0.0015543
AC025043.1	-0.147339	0.00158194
PDS5B	-0.172355	0.00159232
SPON2	0.430098	0.00159495
DPYD	-0.182681	0.00160155
SYS1	0.11792	0.0016217
ARL5A	-0.189226	0.00163104
YY1	-0.101258	0.00163104
CRLF3	-0.111109	0.00163104
N4BP2	-0.156251	0.00163616
WDR55	0.122411	0.00165017
DDX54	0.181192	0.00165017
PKN2	-0.149096	0.00165017
CEP135	-0.127743	0.0016577
AARS2	0.17422	0.00166022
NPEPPS	-0.132848	0.00166115
ABCB10	-0.153679	0.0016659
OPA1	-0.123344	0.0016659
PRRG4	-0.369003	0.0016659
HLA-F	0.161805	0.00167446
ZEB2	-0.21846	0.0016836
OTULINL	-0.163782	0.00169552
MCTP1	-0.21153	0.00170844
AC007620.2	-0.242029	0.00171257
TAF9B	-0.161327	0.00172033
GASK1B	-0.348205	0.00172598
TMEM65	-0.204156	0.0017452
MFSD12	0.209333	0.00174837
MARCH1	-0.215078	0.0017499
C1orf35	0.187838	0.00175609
CASP8	0.153617	0.00175609
DPH7	0.135844	0.00175609
GPAT4	0.0960566	0.00178102
TMEM33	-0.19518	0.00178102
PPP2R5E	-0.179123	0.00178102
GRK3	-0.166868	0.00178102
PPIP5K2	-0.131802	0.00178651
NEK7	-0.16574	0.00178834
GLIPR1	-0.160475	0.00178834
DPY19L1	-0.174385	0.00180028
QRICH1	0.0922299	0.00181537
APPL1	-0.118471	0.00181537
ATP2C1	-0.110968	0.00181537
CPEB2	-0.280562	0.00181537
TLR6	-0.188729	0.00184962
GCLC	-0.166046	0.00185125
ZNF652	-0.154997	0.00185125
KIF22	0.150611	0.00186641
IRF3	0.15634	0.00187572
GNB4	-0.227347	0.00187572
SPRED1	-0.342433	0.00187572
ZNF830	0.130589	0.0018967
TMEM175	0.229379	0.00191435
ARFGAP2	0.116531	0.00191435
IL21R	0.182373	0.00191435
LRRC8D	-0.144613	0.00191435
ATP11B	-0.103455	0.00191951
ERP44	-0.116106	0.00192054
MIA-RAB4B	0.18967	0.00192206
AC083799.1	-0.286131	0.00193276
PABPC1	-0.197764	0.00193971
UBASH3B	-0.114407	0.00194159
SORT1	-0.288432	0.00194178
TAZ	0.16136	0.0019588
VPS26A	-0.168733	0.0019588
NUP85	0.166111	0.00196108
AFF1	-0.171062	0.00196108
CNTLN	-0.264543	0.00196108
ME2	-0.114119	0.00196108
USP9X	-0.135371	0.00196108
CST7	0.357905	0.00196382
E4F1	0.242558	0.00196423
CCPG1	-0.165338	0.00197975
CAPZA2	-0.172216	0.00197992
STAG3	0.212251	0.00198305
MUS81	0.167907	0.00198447
CCNG1	-0.144384	0.00198447
PEX16	0.168405	0.00198925
GPATCH3	0.169594	0.00200411
KDM7A	-0.159794	0.00201937
USP19	0.152522	0.00204786
TMC8	0.202922	0.00205091
KTN1	-0.0969751	0.00205091
GPAM	0.146199	0.00205891
AC003665.1	0.227732	0.0020593
TRMT1	0.159389	0.0020593
KATNBL1	-0.155222	0.0020593
UHRF1BP1L	-0.202599	0.00207911
TLR2	-0.307633	0.0020985
FMR1	-0.139448	0.00211306
VNN2	-0.338773	0.00211322
GDAP2	-0.143986	0.00211895
MT2A	0.361545	0.00212789
AL162258.1	0.181882	0.00213163
ANKRD50	-0.268598	0.00214241
FAR1	-0.214857	0.00214657
DHX30	0.119619	0.00215262
EML3	0.182009	0.00215262
TMED1	0.148607	0.00215262
AC009951.1	-0.473563	0.00215262
MTDH	-0.118127	0.00215262
PRPS2	-0.137038	0.00216417
TINF2	0.101536	0.00216767
EML2	0.12157	0.00218101
DOCK11	-0.110622	0.00218101
ZBTB16	0.398719	0.00218696
JMJD1C	-0.187888	0.00218696
CLMN	-0.250085	0.00219822
SLAIN2	-0.131307	0.0021983
TRIM41	0.14663	0.00221025
AC069257.3	0.130996	0.00222142
PDK3	-0.12529	0.00222142
RALGDS	0.187672	0.00222448
ATP2B1-AS1	-0.315727	0.00224204
DISC1	-0.199858	0.00225258
GLCE	-0.175909	0.0022556
IRAK3	-0.270554	0.00226187
ZFP36L1	-0.263202	0.00226187
RNASEH2C	0.112352	0.00227221
MALT1	-0.123641	0.00227372
ITFG1	-0.138645	0.00228269
RSRC1	-0.126224	0.0022837
SDR39U1	0.125357	0.00228939
NSUN5	0.164978	0.00230451
DKC1	0.111194	0.00231139
SLC35A2	0.170542	0.00231996
TRIM11	0.186561	0.00232327
SMARCD2	0.101272	0.00232327
DPYD-AS1	-0.226011	0.00232327
WLS	-0.324284	0.00233788
FAM206A	-0.1487	0.00233955
ST6GALNAC6	0.187644	0.00234325
RPS19BP1	0.188447	0.00234647
PDLIM5	-0.144962	0.00234647
LEPROT	-0.158568	0.00235683
AGFG1	-0.16402	0.00235683
NCOA2	-0.136469	0.00237251
PCBP2	-0.20795	0.00237386
ARFGAP1	0.203449	0.00238877
TSR1	0.085883	0.00239632
RAB18	-0.128442	0.00239632
PTPRJ	-0.155394	0.00239663
AP4M1	0.160944	0.00239834
KHNYN	0.113484	0.00239834
ARHGEF39	0.147829	0.00240875
SGPP1	-0.203583	0.00240875
SH3GLB1	-0.124999	0.00242119
P4HTM	0.190242	0.00242513
AKAP11	-0.16608	0.00242967
ELP4	-0.140528	0.00243242
BABAM1	0.0985199	0.00244309
CASC4	-0.137849	0.00244309
PVRIG	0.259698	0.00245684
FBXL5	-0.173569	0.00247591
PRRC1	-0.134862	0.0025092
CD302	-0.262436	0.00251971
SEC24B	-0.147798	0.00252302
IPO7	-0.100085	0.00252302
NOP56	0.12704	0.00253182
UBE2R2	-0.139821	0.00253182
JMJD8	0.119491	0.00256859
IL13RA1	-0.26171	0.00258343
AC003991.1	-0.432527	0.00259472
CSNK1G3	-0.130187	0.00262139
SAMHD1	-0.126808	0.00264028
SLC25A22	0.234014	0.00264794
MCUB	-0.131243	0.00264794
EPC2	-0.128112	0.00265297
EGR1	-0.632098	0.00265315
CHD9	-0.114637	0.0026578
CNIH1	-0.150528	0.00266752
PPP1CC	-0.106496	0.00266809
PTPN2	-0.0897058	0.00269968
C6orf62	-0.124821	0.00270149
TREX2	0.150336	0.00271672
DMXL2	-0.269016	0.00271672
SMAD2	-0.0954888	0.00271672
RNF24	-0.178087	0.00271672
EIF2B4	0.147532	0.0027178
ZBP1	0.222946	0.0027178
GRWD1	0.150575	0.00271799
PTPN12	-0.24952	0.00273532
ASXL2	-0.167716	0.00275335
MANBA	-0.14432	0.00275335
CORO1C	-0.185835	0.00275335
BTBD7	-0.13126	0.00276441
AC012358.3	-0.240747	0.00277313
WASL	-0.18081	0.00277313
MIEN1	0.15758	0.00277746
ZDHHC2	-0.182925	0.00278249
FOXH1	0.225418	0.00278763
AC069209.2	-0.266945	0.00278763
TCF12	-0.0957254	0.00279208
WRAP53	0.147192	0.00281554
LAMP2	-0.178871	0.00282677
ARHGAP26	-0.207898	0.00287542
LCORL	-0.154477	0.00287984
RFX7	-0.195493	0.0028821
CEP170	-0.150715	0.0029023
AC002094.1	0.180432	0.00290509
BLOC1S3	0.149612	0.00290509
FOXN2	-0.169957	0.00294319
TCEA1	-0.106892	0.00294946
SLC49A4	-0.20185	0.00295782
NDFIP1	-0.107137	0.00296372
DDX56	0.141851	0.00297805
ARSB	-0.204346	0.00300084
DCUN1D1	-0.171507	0.00300711
LYPLA1	-0.167954	0.0030098
SLK	-0.113492	0.0030098
NFE2L2	-0.15931	0.00301253
CCNL2	0.1699	0.00302311
GMPPA	0.135699	0.00302882
KDM1B	-0.219565	0.00304983
TRIM39-RPP21	0.144123	0.00305468
ANKZF1	0.17675	0.00306296
VPS33B	0.136539	0.00307748
SLC35F5	-0.15528	0.00307748
TPP1	-0.284817	0.00307748
USP15	-0.146261	0.00307748
C16orf58	0.193938	0.0030809
AC008277.1	-0.227752	0.0030809
UBE2B	-0.17944	0.0030809
AP1S2	-0.24083	0.00310372
EVL	0.145674	0.00310972
B3GNT4	0.114697	0.00312266
LONP1	0.171656	0.00312266
SYNJ1	-0.166907	0.00312266
AFF2	-0.304589	0.00312266
RDX	-0.15256	0.00312854
ARHGEF6	-0.0822588	0.00312959
SGSM3	0.159027	0.00313251
RNF13	-0.145444	0.00313251
TIMP2	-0.260795	0.00313251
ARHGAP4	0.197465	0.00313864
FNDC3A	-0.126014	0.00313993
SIPA1	0.188388	0.00314893
TEPSIN	0.181543	0.00314893
TMEM260	-0.121015	0.00314893
CLTC	-0.146283	0.0031734
CAMSAP2	-0.227194	0.00317514
HTRA2	0.153144	0.00319378
ABCF1	0.102541	0.00319378
DDB2	0.148657	0.00319378
CTSW	0.31079	0.00319378
NRDC	-0.101467	0.00319378
STEAP4	-0.434794	0.00319378
CPNE3	-0.121662	0.00319378
WAPL	-0.0922404	0.00319378
STRN3	-0.124733	0.00319378
CHM	-0.123595	0.00319378
PYGL	-0.259524	0.00320285
IGFLR1	0.166735	0.00321753
VKORC1L1	-0.139491	0.00325228
TRIQK	-0.238408	0.00328483
SRGAP2C	-0.24567	0.00329852
ACSL4	-0.171797	0.0033034
FTSJ1	0.0995498	0.00330637
CDKL5	-0.157967	0.00330637
ZNF446	0.175042	0.00330848
APAF1	-0.195484	0.00330848
TNIP2	0.123462	0.00331624
VPS16	0.11868	0.00331624
IREB2	-0.131197	0.00331846
TIAM1	-0.15656	0.00331846
AL157935.2	0.185047	0.00332563
AGPAT5	-0.148783	0.00337664
LPCAT1	0.1771	0.00337821
PRR5	0.255111	0.00337821
AC022400.9	0.123848	0.0033809
COASY	0.114189	0.0033809
FDPS	0.0964073	0.00338785
AC130304.1	-0.160989	0.00338837
SLC25A35	0.124754	0.00338851
SLC16A7	-0.188484	0.00343276
AC020656.1	-0.314811	0.00343276
MIGA2	0.175571	0.003441
AC004687.1	0.304712	0.003441
RASAL3	0.157201	0.003441
AIP	0.14309	0.00350929
FNIP1	-0.151407	0.00352369
SERPINB8	-0.221633	0.00353187
ZBTB34	-0.12236	0.00356151
TSPYL2	0.313282	0.00357491
SLC8A1-AS1	-0.332786	0.00358555
TMEM131	-0.172793	0.00358555
TMCO3	-0.114933	0.00358555
CSTF2	0.176073	0.00361125
MAP3K20	-0.229312	0.00361125
AHNAK	-0.243709	0.00361497
GABPA	-0.138855	0.00361497
PROM1	0.357926	0.00361605
RGS3	0.219754	0.00363567
ARMC5	0.21319	0.00365605
KLHL5	-0.150092	0.00365605
AC007298.1	-0.240626	0.00367297
POMGNT1	0.13688	0.00367612
MAP4K1	0.141599	0.00367814
IDH3B	0.111566	0.00370404
PCED1A	0.174678	0.00373559
CRYBG3	-0.180382	0.00373559
UBE2K	-0.152252	0.00373559
TMEM53	0.127138	0.00373675
AC012645.3	0.141011	0.00373675
CPEB4	-0.24137	0.00373675
TRMT61A	0.208014	0.00376527
DEF6	0.124432	0.00383741
AC004906.1	0.175437	0.00383741
SOS1	-0.178876	0.00387956
AC025259.3	-0.448694	0.00387956
XRN2	-0.102618	0.00390133
MAP3K2	-0.145332	0.00391242
C5orf15	-0.126183	0.00392318
B3GAT2	-0.118083	0.00395578
RXRB	0.128908	0.0039765
TM6SF1	-0.232761	0.00398486
ZC3H18	0.151075	0.00398895
CERS6	-0.134323	0.00398895
MRPL2	0.156046	0.00399797
FBXO44	0.212739	0.0040093
SIRPB1	-0.345646	0.00402268
AC018362.1	-0.148952	0.00402741
BTF3L4	-0.111214	0.00404538
HINT3	-0.164716	0.00409784
NDRG3	-0.101449	0.00411693
TJAP1	0.139947	0.00414118
FCHSD1	0.176396	0.00414579
VPS13C	-0.167131	0.00414598
ANAPC2	0.204927	0.00417773
TMEM134	0.183893	0.00417773
SPSB2	0.233152	0.00417773
KDELR2	-0.124169	0.00417773
DHRS13	0.155981	0.00418835
TBCB	0.140315	0.00418835
S1PR5	0.344862	0.00420673
SGK3	-0.144074	0.00421968
WDR44	-0.0986386	0.00422169
MBD1	0.0955852	0.00422874
CAMKK2	-0.177105	0.00423592
DHPS	0.130336	0.00423603
SCYL2	-0.11365	0.00432613
CYSLTR1	-0.162767	0.00432613
ARMC7	0.184614	0.0043421
ARIH2	0.0990681	0.00434459
NOP9	0.104907	0.00434459
STXBP3	-0.128889	0.00434459
DNAAF4-CCPG1	-0.16409	0.00434459
OSBPL11	-0.172478	0.00435438
RCE1	0.176652	0.00435736
SLC25A46	-0.155097	0.00435745
SART3	0.102176	0.00437064
UBE2E3	-0.147912	0.00437064
UBN2	-0.167738	0.00437064
FCRL6	0.356834	0.00439248
NOP14-AS1	0.0895429	0.00439248
NCOA7	-0.134094	0.00439248
RAB6A	-0.103404	0.00439412
CLIC4	-0.229064	0.0044174
KIAA1586	-0.159134	0.00443353
TSSC4	0.198582	0.00444478
MED13L	-0.165033	0.00445363
UBE3A	-0.0900453	0.00445959
PRMT1	0.114239	0.00448627
ARSA	0.193329	0.00448627
KRR1	-0.128317	0.00451937
TRABD	0.229365	0.00452197
SNX27	-0.186331	0.00452484
MATK	0.317022	0.00455776
DHX37	0.173354	0.00457105
ZNF385A	-0.350632	0.00460955
BCL6	-0.282913	0.00462265
UQCC3	0.178673	0.0046477
HIRIP3	0.130568	0.00464869
GPS1	0.142897	0.00464869
AP001453.1	0.159478	0.00470562
MBOAT2	-0.294739	0.00474488
USF1	0.135758	0.00476209
RMND5A	-0.109583	0.00476209
RIC1	-0.12507	0.00476209
OSBPL1A	-0.230891	0.00476209
ZNF516	-0.195533	0.00476209
SMCHD1	-0.13605	0.00482361
CXXC1	0.164903	0.00482632
YJU2	0.150837	0.00483636
RFX3	-0.175348	0.00488103
AC024267.6	0.162076	0.00489371
ZNF232	0.22095	0.00490314
TLR5	-0.252915	0.00490314
DEK	-0.132053	0.00491655
AP002807.1	0.169257	0.00491819
AC073130.3	0.16059	0.00492708
NOP2	0.134059	0.00492708
OGFOD2	0.170171	0.00492708
RAB37	0.129128	0.00492708
FNDC3B	-0.175459	0.00492708
ELOVL5	-0.0913599	0.00492708
TMCC1	-0.111591	0.00492999
RPAP1	0.172416	0.00493204
PKD2L2	-0.157275	0.0049562
PEX14	0.118403	0.00500294
KLHL8	-0.135419	0.00501948
SPDYA	-0.146717	0.00503659
ZNF25	-0.110343	0.00504883
CCDC6	-0.164117	0.00504883
DNAJC4	0.203724	0.00507292
CDK10	0.175465	0.00507292
BAIAP2-DT	-0.198614	0.00507292
FASLG	0.399801	0.00507662
OSBPL5	0.314124	0.00507662
AC108516.2	-0.182084	0.00507662
CIAO3	0.226618	0.00512356
ITGAV	-0.16532	0.00514568
GTF3C5	0.0948167	0.00515273
AL049634.2	-0.315018	0.005169
ADGRG1	0.38993	0.00517612
SLC35C2	0.121736	0.00517612
RALB	-0.157959	0.00517612
PHIP	-0.138495	0.00517612
DTX4	-0.203194	0.00517612
RAB27A	-0.146271	0.00517612
CMPK1	-0.160618	0.00518044
ZMAT3	-0.141248	0.00518044
ITPR2	-0.116435	0.00518044
ATP11A	-0.223111	0.00518044
DMAP1	0.165879	0.00519497
AC006369.1	-0.168951	0.00521193
B9D2	0.180918	0.00523284
PCMTD2	-0.149068	0.00523284
SLC5A6	0.18105	0.00525081
ZFYVE28	0.231153	0.00525081
SPOUT1	0.108873	0.00525081
UBE2D1	-0.278645	0.00529854
DNAJC9-AS1	-0.140312	0.00530517
VARS	0.145272	0.00530978
MDFIC	-0.190547	0.00530978
GALNT1	-0.118263	0.00530978
AC068831.7	0.136104	0.00535975
MYO19	0.126662	0.00535975
MFSD1	-0.168068	0.00535975
RPS6KB2-AS1	0.144947	0.00538108
BCL2L12	0.189174	0.00538849
POGK	-0.0685175	0.00540048
TMEM245	-0.109246	0.00540914
RP2	-0.188778	0.00541722
PHF20L1	-0.112413	0.00545257
IPO5	-0.0957878	0.00545767
BACH1	-0.231529	0.00545767
EDEM3	-0.131913	0.00546893
CCDC125	-0.150068	0.00548107
KCTD3	-0.18764	0.00548646
ATE1	-0.106072	0.00554061
PPP1CB	-0.171356	0.00555687
AC021078.1	-0.1252	0.00556378
SGF29	0.147001	0.00557802
PPARGC1B	-0.220809	0.0056259
RNF216P1	0.123565	0.0056539
SNTB1	-0.13444	0.00569298
AC145207.2	0.210553	0.00570401
CALML4	-0.125456	0.00570401
TSNAX	-0.114443	0.00571156
PPP6C	-0.0931729	0.00576505
EIF2S3	-0.104668	0.00576505
C7orf43	0.192122	0.0057994
ACAP1	0.175804	0.00582237
ZMPSTE24	-0.118018	0.00582579
GBP5	0.241975	0.00587598
BLOC1S6	-0.136754	0.00587951
LMF2	0.193957	0.00590241
MPP5	-0.185608	0.00591182
AC009630.3	0.125366	0.00592041
ZBTB17	0.162375	0.00592385
IL6ST	-0.184235	0.00593901
TLR4	-0.245487	0.00598198
IFFO1	0.168871	0.00598235
AL139095.4	-0.172213	0.00599026
MZF1-AS1	0.197431	0.00599206
RFK	-0.201959	0.00600005
RUNX1	-0.162157	0.00600005
TLR8	-0.29877	0.00600005
ZNF644	-0.123296	0.00604261
DTWD2	-0.192855	0.00604261
LMO2	-0.237513	0.00604261
SMG5	0.15498	0.00606173
SEC24C	0.123186	0.00606173
CNOT8	-0.069857	0.00609161
TNFRSF25	0.239937	0.00612426
IPO8	-0.107319	0.00612426
MYO5A	-0.151698	0.00616714
PPP3CB	-0.11053	0.00619923
EGLN2	0.157827	0.00621144
OSGEP	0.155639	0.00623264
TCFL5	-0.13495	0.00623264
KIFC2	0.202383	0.00625089
SLC3A2	0.12754	0.00625089
CD36	-0.281908	0.00625089
SLCO3A1	-0.186132	0.00625797
SORL1	-0.138733	0.00628643
LGR6	0.431372	0.00631434
KLHDC10	-0.0707026	0.00631767
TMUB1	0.232767	0.00636855
PPIEL	0.252327	0.00637009
BORCS6	0.197415	0.0063704
CEBPZOS	-0.12815	0.0063704
AKNA	0.179909	0.00640019
PCGF1	0.119581	0.00641655
DHX16	0.146003	0.00641655
RTN3	-0.18516	0.00641655
TMTC2	-0.228386	0.00641655
CCP110	-0.119576	0.00641655
CYB5R4	-0.135459	0.00643567
NSD3	-0.0943627	0.00643567
RAB21	-0.120499	0.00644361
NIPBL	-0.168167	0.00648436
MMGT1	-0.140435	0.00649709
NAA10	0.104646	0.00652495
PAFAH2	0.199031	0.00656907
JAZF1	-0.194575	0.00661588
PTCH1	0.260809	0.00663217
VMA21	-0.120441	0.00663217
SNAPC1	-0.161398	0.00663966
OTUD5	0.0942219	0.0066803
SLC25A42	0.190527	0.00671027
SLC25A45	0.186449	0.00671986
AC015813.5	0.200688	0.00671986
ATP6V1A	-0.158555	0.00671986
TBC1D9	-0.139511	0.00671986
TNPO2	0.154559	0.00674357
CDC73	-0.165832	0.00677085
AC005020.2	0.166811	0.00677971
AC026954.2	0.119259	0.00677971
HNRNPR	-0.0798108	0.00679772
MIGA1	-0.138319	0.00679772
SEC31A	-0.0795636	0.00679772
PPP5C	0.138038	0.00680464
RAP1GAP2	0.200087	0.00683029
DOCK7	-0.158399	0.00683029
FAM49B	-0.108416	0.00683029
AP1AR	-0.148767	0.00688634
ZFX	-0.113221	0.00688634
ZNF3	0.0894426	0.00690816
RAB4A	-0.117908	0.00690816
IL17RA	-0.151139	0.00690816
VPS52	0.137209	0.00691916
AC019117.3	-0.310588	0.00691916
ENTPD6	0.129338	0.00693504
DDX27	0.0784067	0.00693504
THAP2	-0.155257	0.00697493
YARS	0.096364	0.00697612
SLC25A40	-0.137421	0.00702452
RRP9	0.166995	0.00703461
AD000671.2	0.143553	0.00703461
ASCL2	0.300651	0.00703746
SETX	-0.0915616	0.00704678
SUPT7L	0.0999674	0.00707956
AL138478.1	-0.170286	0.00709817
FBXO11	-0.128572	0.00710674
EIF3B	0.0753975	0.00712424
HEBP1	-0.250133	0.00712424
MARVELD1	-0.244712	0.00712601
AP4E1	-0.101029	0.00712601
IFRD2	0.123449	0.00713178
EVI2A	-0.180679	0.00713497
ABI2	-0.132831	0.00715004
DOCK5	-0.235724	0.00715004
RMDN3	0.132427	0.00715586
APOM	0.127948	0.00717753
RALGAPA2	-0.150156	0.00717753
TSNAX-DISC1	-0.0917246	0.0071949
ASPH	-0.156393	0.0071949
DPH2	0.141707	0.00728682
IST1	0.0798621	0.00728682
MPEG1	-0.229491	0.00728682
CLK2	0.12186	0.00731429
PPP2CB	-0.142218	0.00731429
NSMF	0.213025	0.0073268
PIK3CA	-0.129951	0.00734188
SIRT7	0.13973	0.00738719
RAB4B-EGLN2	0.155093	0.00738719
AHR	-0.330364	0.0074046
BCS1L	0.128754	0.00741064
CLCN5	-0.194955	0.00741064
PPOX	0.14876	0.00742712
AL441992.2	0.114414	0.00742712
SLC39A13	0.179407	0.00742712
AL022238.4	0.0882472	0.00742712
AP4B1	0.119635	0.00743881
AC008537.4	0.210789	0.00747584
HDAC6	0.123581	0.00749224
KAT5	0.106403	0.00755364
RHOQ	-0.126255	0.00755364
VAV1	0.109283	0.0075769
DGKZ	0.158936	0.00761173
CCDC57	0.142705	0.00764034
COQ8B	0.154817	0.00764034
TRIM24	-0.11226	0.00764034
EIF3E	-0.146405	0.00764034
ARRDC1-AS1	0.172567	0.00765407
PLA2G6	0.202063	0.00765624
GNLY	0.393668	0.00770313
CDK11A	0.225359	0.00774701
RIPK1	0.115465	0.0077502
PAF1	0.120606	0.0077502
AC012254.3	-0.193945	0.00780999
CLDN15	0.214962	0.00781008
NIPSNAP2	-0.125995	0.00784475
LYZ	-0.24896	0.0078603
PHF1	0.180579	0.00788032
LRRFIP2	-0.134894	0.00788032
VPS54	-0.119324	0.00790251
CCDC112	-0.185953	0.00792769
BTN3A3	0.139158	0.00794719
ADD3	-0.095517	0.00794719
DYM	-0.107003	0.00795178
KHDRBS1	-0.115329	0.00799915
HSD17B7	0.175671	0.0080151
ARL8B	-0.12624	0.0080151
STAT4	0.169814	0.00803224
CD46	-0.107945	0.00803224
PHKG2	0.108437	0.00803377
CHKB	0.139829	0.00804345
PCGF5	-0.166324	0.00804345
ARHGAP32	-0.176161	0.00804345
NOTCH2	-0.170808	0.00805825
AC106707.1	-0.188018	0.00806636
PES1	0.10783	0.00807907
STARD3	0.130586	0.00808873
ELMOD3	0.115461	0.00809537
SNRNP70	0.213106	0.00809537
AC066613.1	-0.272016	0.00809537
SH3BGRL	-0.167087	0.00809537
NDUFB7	0.207839	0.00811999
TBC1D15	-0.135339	0.00816592
PTPN11	-0.0811696	0.00816592
AC245100.9	0.233582	0.00817082
TMEM234	0.178192	0.00823303
GLOD4	0.0835452	0.00826849
CSNK1A1	-0.088738	0.00826849
HCG11	-0.182094	0.00826849
PLXNC1	-0.188028	0.00826849
DYNLT3	-0.146421	0.00827256
GMIP	0.117731	0.00836247
ZRSR2	0.100092	0.00836247
HIF1AN	0.0798726	0.00837186
TMED7	-0.179838	0.00837595
RNF38	-0.140466	0.00837595
ITGB7	0.144823	0.00841861
LBHD1	0.128841	0.00843981
PLPBP	-0.115369	0.00843981
ST8SIA4	-0.144171	0.0084605
PCYT2	0.179331	0.00847603
WDR81	0.151933	0.00855398
TFEC	-0.246118	0.00859733
TWNK	0.165029	0.00860956
PBRM1	-0.0902187	0.00860956
GTPBP1	0.1096	0.00861519
LSG1	0.109369	0.0086529
TOR1AIP1	-0.0865492	0.0086529
SEMA3C	-0.249606	0.0086529
RRP8	0.122802	0.00867835
ZNF324	0.136243	0.00867835
EIF3L	-0.104233	0.00869814
RNPEP	-0.179263	0.00872103
HEXD	0.181793	0.00878118
KBTBD11	-0.14712	0.00878118
YIF1A	0.173088	0.00879006
SSR1	-0.129224	0.00879006
DRAM1	-0.208894	0.00879006
ZFAND2B	0.111603	0.00880202
AGTPBP1	-0.128332	0.00880202
AC026362.1	0.12492	0.00882912
IL18RAP	0.279624	0.00884843
RPGR	-0.148116	0.00887423
GDI1	0.138683	0.00892031
IBTK	-0.100208	0.00897027
SH2B1	0.147487	0.00906151
RO60	-0.126864	0.00906282
ZC3H11A	-0.0679533	0.00908553
RBM10	0.121866	0.00914229
AC005329.1	0.241353	0.00915861
ZFAND6	-0.0945142	0.00917112
PTGDS	0.362548	0.009184
RRN3	0.106217	0.00918545
NCOA1	-0.130337	0.00918545
AC107871.1	-0.092967	0.00918545
SIGIRR	0.18685	0.0092245
PPP1R12C	0.169189	0.009242
GLYCTK	0.154926	0.00928128
DDRGK1	0.131317	0.00928128
ATP13A3	-0.13111	0.00928128
PRKAR1A	-0.113933	0.00928128
EIF1AX	-0.1505	0.00928128
PHLDB2	0.238785	0.00929427
SLC35A1	-0.153583	0.00930581
XRCC4	-0.171737	0.00933613
AZI2	-0.137384	0.00933624
RPUSD4	0.113623	0.00935049
DOK2	0.152254	0.00936016
DNAJC13	-0.122809	0.00936016
SLC31A1	-0.183834	0.00936016
PGM2L1	-0.177535	0.00936016
AC091180.3	0.144129	0.00938583
ATRX	-0.112494	0.00938583
GPAA1	0.184476	0.00944822
GZMM	0.250045	0.00952359
CPSF4	0.102369	0.00953101
ZACN	0.0882306	0.00955931
ATP6AP2	-0.142024	0.00955931
BTN3A1	0.152696	0.00958715
UROS	0.124882	0.00958715
PICK1	0.16098	0.00958715
DARS	-0.115669	0.00958715
HSD17B11	-0.153692	0.00958715
RIDA	-0.185887	0.00958715
RNF141	-0.149551	0.00958715
OIP5-AS1	-0.122586	0.00961088
TAF1C	0.200603	0.00961147
MBTPS2	-0.204165	0.00961526
GNAI3	-0.0954625	0.0096625
GPATCH4	0.133223	0.00968609
ZBED6	-0.0669771	0.00969719
CCNY	-0.133926	0.00969719
ADA	0.152335	0.00969967
ANXA6	0.12177	0.00970836
PAPSS1	-0.136905	0.00974419
STK4	-0.0611802	0.00974419
NUDC	0.107382	0.00976944
LIMS1	-0.186664	0.00977207
TXNL1	-0.0693404	0.00977207
SUN2	0.125564	0.00982184
MKLN1	-0.108453	0.00983624
TRIM28	0.124049	0.00984034
EIF4EBP2	-0.115541	0.0098605
PSMC4	0.0858054	0.00986189
OLA1	-0.103456	0.00989211
EMB	-0.1226	0.00989211
FAM228B	-0.127185	0.00989534
CENPO	0.136046	0.00990981
HAUS5	0.165654	0.00990981
PAK1	-0.177933	0.00990981
ZFC3H1	-0.159331	0.00991818
CIAO2A	-0.147405	0.00993776
PSMB4	0.0857626	0.00999528
NMUR1	0.347597	0.0100135
MIR497HG	0.115221	0.0100135
AL139011.1	0.158869	0.0100188
IDS	-0.16141	0.0100238
CDK5RAP3	0.135742	0.0100268
GPR68	0.269407	0.0100308
DMPK	0.262805	0.01004
TBC1D12	-0.220303	0.01004
HELZ	-0.131276	0.0100497
STK17B	-0.162302	0.0100804
ELP6	0.123188	0.0101084
CAPN10	0.171437	0.0101469
AC008073.3	-0.169017	0.0101469
NUBP2	0.180998	0.0101561
SGTB	-0.172955	0.0101561
BNIP2	-0.125978	0.0101561
SCAMP3	0.152686	0.0101583
COMMD8	-0.163451	0.0101583
NEURL4	0.16995	0.0101637
KEAP1	0.161442	0.0101655
HDAC2	-0.102963	0.0101988
LTB4R2	0.142635	0.0102022
HADHB	-0.108375	0.010261
ZC3H7B	0.135219	0.0102808
AC067945.3	0.190365	0.0103006
LYPLAL1	-0.150634	0.0103168
ARFGEF1	-0.104608	0.0103229
MOV10	0.144159	0.0103494
CMTR1	0.0992942	0.0103494
ENTR1	0.131332	0.0103494
LIX1L	-0.10192	0.0103494
PRKRA-AS1	-0.150564	0.0103494
HNRNPC	-0.084876	0.0103494
CYFIP1	-0.140257	0.0103494
KDM6A	-0.125164	0.0103494
MXD4	0.186009	0.0103665
ZBTB49	0.170256	0.0104003
DTX3	0.197228	0.0104268
NUBP1	0.114763	0.0104268
MIS18BP1	-0.138091	0.0104749
BROX	-0.102701	0.0105832
MCU	-0.112401	0.0105832
CDC37	0.140589	0.0106143
CC2D1B	0.106928	0.0106406
ZNF277	-0.127549	0.0106406
NFAT5	-0.222248	0.0106582
DDX51	0.163455	0.0106983
PIKFYVE	-0.09665	0.0107078
FYTTD1	-0.0957649	0.0107078
AC010463.1	0.115574	0.0107405
TET3	-0.183238	0.0107405
UBL3	-0.139934	0.0107475
ARHGAP19	-0.0860269	0.0107724
GMCL1	-0.117045	0.0108292
AC012321.1	-0.244984	0.0108292
APOOL	-0.160523	0.0108823
FBN2	-0.322115	0.0108841
CD93	-0.219635	0.0108841
ARHGDIA	0.173138	0.0108899
MPZL1	-0.185865	0.0109188
SNHG25	0.267903	0.0109198
MFSD14B	-0.138486	0.0109198
WRAP73	0.136677	0.0109252
NAA40	0.158365	0.0109252
CENPT	0.147104	0.0109252
EPS15	-0.0807801	0.0109252
ARFGEF2	-0.0747652	0.010999
AC003070.1	0.211243	0.0110208
STAM2	-0.124525	0.0110222
MEPCE	0.108391	0.011058
CHKB-CPT1B	0.136763	0.011058
TRPM7	-0.0775028	0.0110879
NOL6	0.124029	0.0111072
ADRM1	0.156978	0.0111255
TUBGCP6	0.159269	0.0111597
UBA7	0.130843	0.011172
PANK4	0.162027	0.0111911
LRRC8B	-0.162392	0.0112012
GZMB	0.356423	0.011214
TSPOAP1	0.265856	0.011214
KIAA0391	-0.071742	0.011214
CCDC91	-0.123092	0.0112344
REV3L	-0.118177	0.0112891
TM9SF3	-0.107309	0.011354
PTOV1	0.149918	0.0114306
SLC36A4	-0.165139	0.0114306
MAP4K3	-0.162327	0.0114327
SMPDL3A	-0.256722	0.0114498
BICD2	-0.0838907	0.0114498
CBX3	-0.106381	0.011462
POLG	0.104118	0.0114674
GHDC	0.140472	0.0114716
ANKRD36BP1	-0.227781	0.0114716
SMNDC1	-0.159348	0.0114716
MAP3K12	-0.16146	0.0114896
YIPF2	0.165993	0.0114899
RRM2B	-0.132703	0.0114911
RNF25	0.147477	0.0114992
CACNA2D2	0.198401	0.011535
CXCL8	-0.532876	0.011535
Z83844.1	0.102578	0.0116006
MIB2	0.271144	0.0116018
CUX1	-0.160622	0.0116315
BOLA1	0.24973	0.0116686
AKR1C3	0.340393	0.0117106
PPTC7	-0.186932	0.0117106
UGP2	-0.107012	0.0117118
LINC00893	0.288392	0.0117316
PFAS	0.125795	0.0117513
CMTM7	-0.105018	0.0117513
DDX47	0.0834312	0.0118049
SNX14	-0.0814659	0.0118147
PLAGL1	-0.216613	0.0118535
AP5Z1	0.175409	0.0118626
NDUFB11	0.127598	0.0119175
PELI2	-0.174195	0.0119175
NUS1	-0.163578	0.0119459
MTPN	-0.139066	0.0119485
RAB11FIP1	-0.128479	0.0119514
MFSD10	0.205236	0.0119882
NT5C	0.180614	0.0119882
DPP7	0.180068	0.0119967
ATAD2B	-0.114099	0.0120685
AC011466.1	-0.293157	0.0120912
DUS1L	0.129745	0.0121014
MYL5	0.157371	0.0121375
ERAP1	-0.109598	0.0121375
STAU2	-0.0763914	0.0121375
CTDSPL2	-0.102571	0.0121537
NCOA6	-0.196953	0.0121805
LMBR1L	0.130248	0.0121937
MXD1	-0.225545	0.0121937
PTK2	-0.16728	0.0121937
RHOT1	-0.112761	0.0121937
AC022239.1	0.280581	0.012214
PREB	0.136889	0.012309
IRAK1BP1	-0.136866	0.012324
ADGRG5	0.261837	0.012354
METTL9	-0.151838	0.0123592
MTA2	0.0802378	0.0123739
TUT1	0.135218	0.0123784
PUF60	0.101133	0.0125204
WDR26	-0.170342	0.0125436
MAML2	-0.152592	0.012553
CCDC107	0.127354	0.0125697
FDX1	-0.125064	0.0126038
POLR1C	0.0997452	0.0126089
MEN1	0.14925	0.0126822
MOGS	0.131731	0.0127028
LIN37	0.168021	0.0127028
LZTR1	0.162937	0.0127186
FBXL6	0.163917	0.0127211
CLK3	0.114929	0.0127211
DNAJC25-GNG10	-0.216857	0.0127211
PKN1	0.120021	0.0127754
MUTYH	0.146452	0.0127996
B3GALT4	0.148537	0.0128071
SUPT5H	0.108978	0.0128071
DNAJC10	-0.0913044	0.0128071
SLC35B2	0.130614	0.0128072
TLE1	0.249038	0.0128072
AL022322.2	0.203626	0.0128072
SBF1	0.164362	0.0128072
CHMP2B	-0.142554	0.0128072
AL031282.2	0.200824	0.0128091
SELENOH	0.144395	0.012827
SPECC1	-0.165569	0.012827
FAM172A	-0.101417	0.0128499
STK3	-0.180931	0.0128499
SULT1B1	-0.171846	0.0128502
DENND5A	-0.129149	0.0128502
FAM102B	-0.147072	0.0128567
GAS7	-0.204251	0.0128622
FTSJ3	0.0889095	0.0128623
EXOSC10	0.0934854	0.0128717
ROCK2	-0.105296	0.0128991
CSDE1	-0.0798954	0.0129247
GNG10	-0.216525	0.0129374
IPO11	-0.117653	0.0129511
ATP2B1	-0.176465	0.0130448
ALKBH1	0.141094	0.0130723
TTC38	0.256599	0.0131007
AC244197.3	-0.151535	0.0131183
XPR1	-0.086396	0.0131623
RASGRP2	0.147633	0.0131871
KIAA1958	-0.225048	0.0132298
TMEM161A	0.196078	0.0132389
AC009554.1	-0.203282	0.0132942
EHD1	0.139046	0.0133444
ACAD10	0.109065	0.013376
IQGAP1	-0.121345	0.0133965
FAM122B	-0.184814	0.0134722
GNL1	0.11715	0.0135133
NAP1L1	-0.115625	0.0135133
CBFB	-0.110833	0.0135133
FBXO31	0.136578	0.0135162
AL645939.1	0.250289	0.0135283
SKIV2L	0.124677	0.0135463
MRPS12	0.15201	0.0137012
DRAM2	-0.106495	0.0137012
IKBIP	-0.203719	0.0137127
HAPLN3	0.194603	0.0137205
DDX60L	-0.175136	0.0137942
ADGRE2	-0.23764	0.0137942
NR4A1	-0.29173	0.0138707
RUSC1-AS1	0.07606	0.0139879
DDX39B	0.110567	0.0139879
THTPA	0.121036	0.0139881
ARPC5L	0.106429	0.014021
AKAP8L	0.106506	0.0140666
AL135999.1	0.144058	0.0141347
KLHDC4	0.160572	0.0141347
CD4	-0.146946	0.0141347
AL360270.3	0.197842	0.0141376
CORO1B	0.186352	0.0141376
THAP7	0.168807	0.0141376
TIAL1	-0.132125	0.0141376
CORO7	0.1553	0.014205
SYNCRIP	-0.11288	0.0142633
SLX4	0.155744	0.0143124
TAOK3	-0.0665757	0.0143124
TNFAIP8	-0.132789	0.0143518
U52112.2	0.220837	0.0144063
TCAIM	-0.104071	0.0144711
MZF1	0.187891	0.0145125
TSTA3	0.154266	0.0145443
GSDMB	0.257991	0.0145443
COMMD10	-0.100148	0.0145443
GXYLT1	-0.11741	0.0145443
ECHDC1	-0.131614	0.0146698
CERK	0.0969686	0.0146734
RAD51D	0.130604	0.0146752
STAG1	-0.0747636	0.0146941
HK2	-0.190459	0.014703
ZNF333	-0.103167	0.0147172
FAM120A	-0.091494	0.0147307
PYROXD1	-0.104128	0.0147343
CPD	-0.155454	0.0147349
LZIC	-0.109419	0.0147654
PNRC1	-0.135163	0.0147654
AC110275.1	-0.101022	0.0148127
TMEM123	-0.145862	0.0148127
CD247	0.167947	0.0148187
CNOT6	-0.141151	0.0148187
THOP1	0.153659	0.0148454
RABGGTA	0.10378	0.0148824
ARL6IP5	-0.103995	0.0148923
ETFRF1	-0.129527	0.0148923
ELP5	0.109603	0.0149181
RAB7A	-0.133944	0.0149181
PHTF2	-0.139366	0.0149181
PECAM1	-0.175588	0.0149181
CNTROB	0.107876	0.0149438
USP34	-0.117793	0.0149438
PIGK	-0.116369	0.0149583
MIR6852	-0.196716	0.0149693
NDUFS1	-0.0631258	0.0149819
ICK	-0.10232	0.0150171
CEP295NL	-0.229404	0.0150227
HLA-F-AS1	0.140004	0.0150953
ACIN1	0.0814157	0.0150953
MTCH1	0.1356	0.015104
VMP1	-0.186325	0.0152128
EGR2	-0.45065	0.0152246
LINC00299	0.314834	0.0152553
SNAI3	0.225478	0.015266
MAP2K2	0.150536	0.0153038
NSMAF	-0.0876784	0.0153038
MIIP	0.159485	0.0153339
TTC39C	-0.097928	0.0153407
CDKAL1	-0.0640373	0.0153594
MCM5	0.117309	0.0154264
NBPF10	-0.167812	0.0154264
ERCC3	0.0876585	0.0154582
LTBP4	0.211939	0.0154582
NORAD	-0.134111	0.0154706
AC138894.1	0.107407	0.0155052
FIZ1	0.144822	0.0155052
TMEM259	0.206131	0.0155054
USE1	0.122684	0.0155522
SP3	-0.115825	0.015627
PRKAB1	0.0992199	0.0156565
BTG2	-0.215012	0.0156565
WDR11	-0.0884627	0.0156831
CRELD2	0.148037	0.0156953
YTHDF3	-0.151051	0.0157153
LPP	-0.178933	0.0157423
KMT2C	-0.169243	0.0157423
KIF5B	-0.107129	0.0157423
AL138963.3	-0.142213	0.0157423
ARSD-AS1	-0.193278	0.0157423
AL645941.3	0.168616	0.0158142
GTF3C1	0.12691	0.0158332
ZFHX2-AS1	0.12043	0.0158877
NT5C3A	-0.175337	0.0159028
ITPR3	0.174552	0.0159175
TP53I13	0.181928	0.0159175
TGFBR2	-0.0947711	0.0159175
CP	-0.136274	0.0159175
GOLPH3	-0.0820567	0.0159175
RAD21	-0.11318	0.0159231
KRAS	-0.135795	0.0159231
SCAF11	-0.0986322	0.0159279
CTNND1	-0.165125	0.0159557
GZMA	0.22856	0.0159581
MATR3	-0.0898234	0.0159624
PDSS2	-0.0922146	0.0159907
DNAJC11	0.106069	0.016009
ZNHIT1	0.12293	0.016009
UNC13D	0.147895	0.0160771
PATL2	0.195534	0.0160926
FXR2	0.139147	0.0160926
PBDC1	0.107151	0.0160926
PID1	-0.237017	0.0160926
KPNA1	-0.0797771	0.0160926
AC091564.6	-0.238845	0.0160926
FAM49A	-0.169634	0.0161337
VAPA	-0.105672	0.0161699
MIER1	-0.128061	0.0161838
REEP5	-0.116576	0.0161838
VPS36	-0.0766336	0.0161838
CRTAP	-0.152934	0.0162931
TELO2	0.205641	0.0163712
SURF1	0.108468	0.0164186
RAB14	-0.104642	0.0164186
CD81	0.133854	0.0164228
TAF6L	0.149739	0.0165731
ZNF473	0.169793	0.0165731
AC040162.3	0.133755	0.0166791
FOXO1	-0.128961	0.0166791
SLC30A9	-0.0890999	0.0166793
UGGT1	-0.0745894	0.0166853
LRRC58	-0.130696	0.0167415
PGGT1B	-0.126385	0.0167415
ETV6	-0.149064	0.0167415
RANBP9	-0.0878083	0.0167534
PRR14	0.133255	0.0167574
CHIC2	-0.0985456	0.0167574
MFSD11	0.0847753	0.0167619
ANKRD12	-0.108511	0.0167787
BICRAL	-0.125986	0.0168105
TRIM23	-0.14059	0.0169292
AC243829.4	-0.45744	0.0169292
PRMT7	0.124961	0.016973
APOBEC3G	0.157255	0.0171266
IFNGR1	-0.15955	0.0171266
POLD1	0.174262	0.0171938
SIAE	-0.106222	0.017198
CEP350	-0.0967594	0.0172127
FEZ2	-0.135395	0.0172127
ATP2A3	0.125367	0.017349
CHML	-0.156933	0.0173927
ERC1	-0.146938	0.017397
C5AR1	-0.275611	0.0174176
HIST1H3F	0.324057	0.0174202
PIP4P1	0.0965307	0.0174202
LTK	0.289476	0.0174202
DPH1	0.0896015	0.0174202
VRK3	0.102699	0.0174202
B3GAT3	0.124225	0.0174453
CCL3	-0.459636	0.0174884
PARP10	0.169808	0.0175048
NCEH1	-0.164571	0.0175048
FNIP2	-0.124876	0.0175048
TNS2	0.234662	0.0176471
SDCBP2-AS1	0.136537	0.0176471
AIDA	-0.109527	0.0176471
CBWD2	-0.127161	0.0176471
UBE2D3	-0.100845	0.0176471
LMBR1	-0.0874002	0.0176471
TMBIM6	-0.0799643	0.0176471
ZBTB41	-0.139263	0.017747
AC010619.1	0.170136	0.0177624
CLOCK	-0.124351	0.0177624
HIBADH	-0.107239	0.0177624
HERPUD2	-0.086436	0.0177624
STK11IP	0.118795	0.017792
CIAO2B	0.105371	0.017792
SCLT1	-0.0979755	0.017792
CERKL	-0.125434	0.0178567
CCAR2	0.0973143	0.0178885
LINC01871	0.301506	0.0180336
CR1	-0.202458	0.0180619
PLCL2	-0.0897105	0.0180619
AC087286.3	-0.163525	0.0180619
IRF7	0.196897	0.0180741
AL121845.3	0.198995	0.0180754
SLC8A1	-0.21757	0.0180794
ZNRF2	-0.132783	0.0180808
PRKD2	0.150288	0.0180839
SPPL3	-0.0988028	0.0181796
MFGE8	0.191159	0.0181801
ZNF75A	0.0987751	0.0181801
TMED5	-0.126219	0.0181801
SRGAP2B	-0.203993	0.0181801
R3HDM1	-0.129232	0.0181801
TMX1	-0.124476	0.0181801
AC025171.1	0.123501	0.0182948
NDUFS7	0.24147	0.0182948
OGFR	0.166664	0.0182948
CYBB	-0.192868	0.0182948
RNF135	-0.168442	0.0183075
MAN1B1	0.0976639	0.0183203
AC055839.2	0.149487	0.0183244
BRI3BP	-0.102971	0.0183321
CEMIP2	0.161519	0.018333
AGAP2	0.126591	0.0183386
KIF13A	-0.186881	0.0183508
CDC40	-0.0824476	0.0183508
BTBD1	-0.0858221	0.0183508
PARP2	0.109892	0.0183656
PRKAA1	-0.0841834	0.0184387
HNRNPLL	-0.115028	0.0185003
AC024940.6	-0.183306	0.0185003
FKBP11	0.178026	0.0185231
AC008914.1	-0.153021	0.018535
OTUD1	-0.232093	0.018535
AC078889.1	-0.235241	0.018535
PPP1R37	0.164281	0.0185405
CTRL	0.17638	0.0185547
Z84492.2	0.138196	0.0185574
AL161665.1	-0.188578	0.0185574
ZNF280C	-0.154399	0.0185574
SMYD5	0.140688	0.0185628
CDC25B	0.132453	0.0186716
CPEB3	-0.153707	0.0186716
CBX7	0.129189	0.0186785
AUP1	0.0846142	0.0186956
SFR1	-0.124584	0.0186956
TUBA1A	-0.185156	0.0186956
ANKS3	0.182079	0.0187615
DIP2A	0.190248	0.0187649
SIRT3	0.121965	0.0187802
POLD4	0.104874	0.0187802
SNX3	-0.109724	0.018784
SLC25A38	0.101807	0.0188274
TECPR1	0.124808	0.0188274
CHAF1A	0.140334	0.0188274
SLC9A9	-0.103295	0.0188274
PHF21A	-0.134255	0.0188274
CMAS	-0.139066	0.0188274
AL355075.4	0.287884	0.0188407
RPPH1	0.287894	0.0188407
EXOSC2	0.102569	0.0188784
TNF	-0.330078	0.0189546
AC025682.1	-0.13167	0.0189845
FRMD4B	-0.177938	0.0190129
PLBD2	-0.238316	0.0190226
MTMR6	-0.121622	0.0190419
AL162417.1	0.154777	0.0190484
ZBTB40	0.11663	0.0190811
AGO3	-0.14096	0.0190811
ZNF335	0.148915	0.0191631
RMDN2	-0.134945	0.0191695
ALKBH2	0.137354	0.0191738
PRPF31	0.081528	0.0191738
TANK	-0.107892	0.0191994
PGAM2	0.219372	0.0192017
BAG4	-0.110602	0.0192017
ARMH1	0.158796	0.0193325
HYOU1	0.139814	0.0193325
METTL3	0.0868903	0.0193325
TNKS2	-0.102074	0.0193334
TAB3	-0.147601	0.0193705
NME3	0.200547	0.019413
FBXW11	-0.0638543	0.0194531
PCNX1	-0.113256	0.0194689
SLC52A2	0.155561	0.0194725
C19orf66	0.098034	0.0194738
REST	-0.123304	0.0194738
AMD1	-0.124499	0.0194738
MICU1	-0.125421	0.0194738
IGSF8	0.166057	0.0194752
UBE2E2	-0.132271	0.0194976
FAAP20	0.154895	0.0195048
DPP3	0.117336	0.0195048
TYK2	0.135837	0.0195048
PNKP	0.119853	0.0195048
E2F3	-0.117694	0.0195048
IMPA1	-0.108637	0.0195048
PARP4	-0.10511	0.0195048
AC040977.2	0.110881	0.019509
AC006128.1	0.137611	0.019509
LSM4	0.0871858	0.019509
DPP8	-0.0867806	0.019509
VEZF1	-0.0799373	0.019509
ACOX1	-0.106193	0.019509
LENG1	0.146299	0.0195784
ZNF654	-0.115627	0.0196414
WWC2	-0.168382	0.0196414
RAB5B	-0.094933	0.0196414
DAAM1	-0.121322	0.0197474
PLEKHG3	0.198902	0.0197483
TIA1	-0.0979924	0.0199075
CARHSP1	0.0944675	0.0199922
AC018521.1	0.107053	0.0199922
TMEM71	-0.1173	0.0199922
AL358334.3	-0.24852	0.0199922
POLR2M	-0.100274	0.0200065
CHUK	-0.0900849	0.0200158
PIK3C2A	-0.102877	0.0200565
MARS	0.0719865	0.0200732
USF3	-0.16947	0.0200732
TMEM106B	-0.147526	0.0200732
IGKV1-27	0.451849	0.0200881
AC008264.2	-0.120749	0.0200881
GLRX3	-0.0616021	0.0200881
FXR1	-0.058477	0.0201067
EIF3J-DT	-0.117012	0.0201275
RNFT1	-0.102961	0.0201683
TBC1D17	0.117796	0.020169
ABHD14A-ACY1	0.141676	0.0201721
COMMD7	0.0823526	0.0201721
OTUD4	-0.0894942	0.0201721
SLC5A2	0.173592	0.0202832
FBXW4	0.102242	0.0202968
MIR142	0.268203	0.0202968
TTC17	-0.0586475	0.0202968
ZNF24	-0.0925266	0.0202968
FUT11	0.14566	0.0203037
AL669831.4	-0.22575	0.0203037
AFF4	-0.123464	0.0203037
ARID5A	0.169694	0.0203417
AL136295.5	0.115133	0.0203417
NLRC3	0.127609	0.0203417
CNOT7	-0.100829	0.0203417
DHCR24	0.240492	0.020431
FAM92A	-0.190368	0.020431
SNAP23	-0.115382	0.020431
ADAP2	-0.188146	0.020431
UBQLN2	-0.136199	0.020431
VEGFB	0.13259	0.0204446
AC023509.1	-0.11729	0.0204478
SPRYD3	0.118321	0.0204813
AC017116.2	0.124159	0.0204969
NFKBIB	0.168038	0.0204969
POLR2J2	0.349078	0.0205289
TLR7	-0.250062	0.0205502
CD164	-0.0985985	0.0205873
RAB11A	-0.122906	0.0205873
ADAM9	-0.190004	0.0206597
PTPRCAP	0.244004	0.0206689
RNF40	0.106382	0.0206734
CAPN7	-0.0860486	0.0206879
APMAP	0.139227	0.0206932
CTBP1-AS	0.186327	0.0207011
NABP1	-0.17731	0.0207011
PPP4R2	-0.105185	0.0207236
IL1RN	-0.303541	0.020725
SLC30A1	-0.193213	0.0207317
IL18BP	0.096485	0.0207483
VAMP1	0.163558	0.0207483
DIMT1	-0.112667	0.0207483
MIA3	-0.0561587	0.0207759
TTC3	-0.090892	0.0207759
DDX49	0.113889	0.0208061
LNPEP	-0.0965522	0.0208586
IQGAP2	-0.117069	0.0209041
RABGAP1L	-0.0804321	0.0209559
CLEC4D	-0.284002	0.0209773
IRF9	0.126669	0.0210098
DXO	0.138825	0.0210343
BUB1	0.497496	0.0211317
NEAT1	-0.287547	0.0211813
HNRNPA1L2	0.122021	0.0212646
PALLD	-0.23164	0.0212646
DENND1B	-0.138912	0.0212868
NR1H2	0.151228	0.0213285
MOB1A	-0.126929	0.0215028
MPV17	0.074222	0.0215567
CIAPIN1	0.0929193	0.0215796
BRD9	0.116918	0.0216563
DPH3	-0.116178	0.0217023
ZBTB48	0.137413	0.0217201
TBP	0.0964714	0.0217201
MTMR7	-0.173023	0.0217463
RPUSD1	0.179065	0.0218053
ATG7	-0.104809	0.0218053
MTMR10	-0.0903549	0.0218053
TSHZ3	-0.232268	0.0218053
ZCCHC7	-0.104985	0.021814
CD163	-0.229861	0.0218255
TRAM1	-0.128014	0.0219025
UPF1	0.134161	0.0219677
ZNF280D	-0.0873994	0.0219677
PLEKHA3	-0.168113	0.0220278
RUVBL2	0.109124	0.0220317
PPIL2	0.102982	0.0220317
IDE	-0.0785518	0.0220317
RCBTB2	-0.147732	0.0220317
Z83843.1	-0.29682	0.0220317
VAMP3	-0.137136	0.0220447
IGBP1-AS2	-0.127745	0.0220539
TFEB	0.139718	0.0220869
AC010327.5	0.136054	0.0220869
PRPF6	0.0952146	0.0220869
LATS1	-0.102162	0.0220869
AL031846.2	0.17058	0.0220959
WASHC5	-0.0967044	0.0221015
PRKACA	-0.191873	0.0221037
SLC9A6	-0.0637925	0.0221037
ITFG2-AS1	0.128896	0.0222857
AC005578.1	0.148801	0.0222969
ELF3-AS1	-0.190453	0.0222969
FAM126B	-0.118124	0.0223352
ABCD3	-0.113025	0.0223516
GFER	0.115296	0.0223962
EP300	-0.195551	0.0223962
PRR14L	-0.0942881	0.022407
TMED9	0.110591	0.0224139
IL1RAP	-0.171267	0.0224139
MAP3K5	-0.106055	0.0224196
ETNK1	-0.163462	0.0224196
APOL3	0.132747	0.0224272
EIF4G2	-0.0849888	0.0224936
AL132639.3	0.133569	0.0225236
UBE2S	0.190512	0.0225352
CERS6-AS1	-0.118346	0.0225352
SNX6	-0.087289	0.0225384
ARHGAP21	-0.13289	0.0225581
RYBP	-0.115297	0.0225992
PAN2	0.124648	0.0226343
CORO1A	0.125039	0.0226525
PLCG1	0.155486	0.0226525
G0S2	-0.544176	0.0226737
CCDC149	-0.223272	0.0226737
NISCH	0.0905406	0.0227177
NAB1	-0.0863335	0.0227344
NOC2L	0.110524	0.0227546
NGDN	0.108788	0.0227546
HGS	0.122688	0.0227546
AL021707.3	0.137108	0.0227546
MRPL52	0.173137	0.0227892
PHF3	-0.0739991	0.0228136
TM9SF2	-0.102857	0.0228282
SLC25A1	0.157678	0.0228667
LIMK1	0.149468	0.0228739
TPT1	-0.124193	0.0228739
CMTM6	-0.146174	0.0229367
AL355987.2	0.125904	0.0229566
ASB1	0.106262	0.0229888
GCNT2	-0.190196	0.0230325
HDHD3	0.164829	0.0230666
ZNF550	0.161234	0.0230666
LAMA5	0.181734	0.0230718
KDM5C	0.110979	0.0230789
BBIP1	-0.109286	0.0230789
CMKLR1	0.262211	0.0230939
TARBP2	0.121609	0.0230947
OTUB1	0.0946841	0.0231675
ZMYM4	-0.0813697	0.0232024
RELA	0.116723	0.02328
LEMD2	0.117415	0.0232815
GNAS	-0.0745523	0.0232815
RNF167	0.0945163	0.0234553
SESTD1	-0.149951	0.0235081
FN3KRP	0.140437	0.0235584
C1GALT1	-0.146087	0.0235887
DOK1	0.169807	0.0236436
HADHA	-0.0863979	0.0236436
YWHAZ	-0.102144	0.0236751
BATF	0.171667	0.0238102
IPO4	0.146296	0.0238208
DENND1A	-0.172814	0.0238208
SUMO2	-0.105713	0.0238208
GRIPAP1	0.104546	0.023857
AC092111.3	-0.197892	0.023857
RIC8A	0.0998668	0.0239173
CUEDC2	0.090969	0.0239338
ZNF467	-0.239232	0.0239338
PRKAG1	0.0763454	0.0239702
CHMP1A	0.0889474	0.0239702
AKIRIN2	-0.139268	0.0239702
PM20D2	-0.142854	0.0239702
U2SURP	-0.0746616	0.0239767
TYSND1	0.118714	0.0240186
PRKCI	-0.0994838	0.0240232
PSIP1	-0.110566	0.0240283
EMSY	-0.103944	0.0240283
EZR-AS1	0.133757	0.0240612
AL035681.1	0.103129	0.0240686
UBXN1	0.0694825	0.0241611
FLT3LG	0.162529	0.0241611
DDX41	0.0963372	0.024193
AL590133.2	-0.087524	0.0242081
DBNL	0.0756008	0.0242891
RCC1L	0.111915	0.0242891
MAP3K13	-0.107262	0.0242917
SLC35A3	-0.121975	0.024323
ACTR2	-0.128213	0.024323
FGL2	-0.201742	0.024323
PLCL1	-0.211346	0.0243409
TMED8	-0.0996668	0.0243853
VPS37A	-0.0952468	0.0244078
PCNP	-0.115757	0.0244082
SCARNA17	0.190637	0.024426
PI4KAP2	0.191039	0.024426
LRPPRC	-0.0875754	0.024431
NIPSNAP3A	-0.140918	0.0245017
SRPK2	-0.079865	0.0245571
GNPTG	0.088732	0.0245847
PCP2	0.217718	0.0245847
S100B	0.594983	0.0246241
DR1	-0.115628	0.0246767
GPN3	-0.137796	0.0246878
ALG13	-0.107605	0.0246878
TRAPPC4	0.0988629	0.0247374
ITGA4	-0.0905046	0.0247374
LYSMD4	-0.0869817	0.0248916
TNFRSF14	0.118573	0.0249142
PYGO2	0.105601	0.0249142
RPP21	0.149524	0.0249142
STAG3L5P	0.180771	0.0249142
NR1H3	0.162925	0.0249142
TRAP1	0.1312	0.0249142
GOLIM4	-0.131467	0.0249142
RELL1	-0.140273	0.0249142
TMX3	-0.0987529	0.0249142
INSR	-0.177732	0.0249356
AL162231.3	0.163099	0.0249379
RNF214	-0.0848083	0.0249379
ZNF408	0.15619	0.02497
STK19	0.109449	0.0250304
STK25	0.0920209	0.0251661
CIDEB	0.087327	0.0251661
DLG1	-0.0785143	0.0251661
TGOLN2	-0.121268	0.0251962
NAA80	0.138436	0.0252123
AC096649.1	0.106558	0.0252391
RSF1	-0.0934937	0.0252742
HSD17B1	0.146922	0.0252902
DDX23	0.107503	0.0253022
SBNO1	-0.0652951	0.0253022
ARHGAP30	0.0855169	0.0254462
SREK1IP1	-0.116041	0.0254924
SPG7	0.148526	0.0255045
PIGF	-0.102481	0.0255045
TTC33	-0.13044	0.025533
PPP6R1	0.127416	0.0255733
SELENOO	0.168949	0.0255733
CHMP3	-0.0652857	0.0255733
RWDD4	-0.103491	0.0255733
LIN7C	-0.117266	0.0255733
AL022311.1	-0.0830379	0.0256191
SLC39A10	-0.0933041	0.0256491
MON2	-0.10708	0.0258076
L3MBTL2	0.080038	0.0258427
FAM111A	-0.070874	0.0258427
PIGG	0.104889	0.0258471
SS18	-0.0630403	0.0258563
CSNK1G2	0.163412	0.0258641
SLC25A24	-0.144506	0.0258641
CEP85L	-0.123251	0.0258641
GLUD1	-0.0858064	0.0258641
CCL3L1	-0.520894	0.0258672
SART1	0.117868	0.0258825
SCRIB	0.182161	0.0258906
CYBRD1	-0.189121	0.0259741
ICE2	-0.0886693	0.0259741
EFCAB14	-0.0820845	0.0260311
WDR54	0.143021	0.0260318
NEK6	-0.14747	0.0260424
MRPL19	-0.0903813	0.0260455
LTF	0.654369	0.0261027
BNIP3L	-0.222174	0.0261027
AC011472.3	-0.176666	0.0261027
RPRD1A	-0.0831463	0.0261109
APTX	0.0663964	0.0261668
STEPT1	0.141177	0.02621
SETD4	0.118124	0.02621
MIAT	0.252995	0.02621
ZNF518B	-0.102742	0.02621
CSGALNACT2	-0.142489	0.02621
MSTO2P	0.148942	0.0262155
CHP1	-0.131748	0.0262343
C3orf18	0.131063	0.0262532
AC068338.2	0.136518	0.0262594
SRP9	-0.116935	0.0262594
TOP2B	-0.0770998	0.0262594
NRIP1	-0.154246	0.0262594
EIF2A	-0.0895231	0.0262989
NUDT3	-0.0868822	0.0263355
AKT2	0.106433	0.0263384
EXOC7	0.0633361	0.0263958
XPOT	-0.0701727	0.0264396
ABHD13	-0.180536	0.0264396
RHBDF2	0.164116	0.0264904
SPTBN5	0.243762	0.0265359
ACD	0.146516	0.0265359
PLD1	-0.162578	0.0265359
AL356599.1	-0.130581	0.0265579
FRS2	-0.120897	0.0265579
TMC6	0.139193	0.0266551
ETFB	0.109243	0.026687
TOE1	0.130964	0.0266908
BRAF	-0.102842	0.0266966
EDC4	0.124854	0.0267832
AL050343.1	-0.139097	0.0268391
FOXN3	-0.113126	0.02685
SPIDR	-0.0971497	0.0269245
FUT4	-0.16956	0.026998
CRY2	0.121996	0.0270136
BTBD6	0.104321	0.0270136
EMILIN2	-0.173607	0.027032
THOC2	-0.0793566	0.027032
PGM2	-0.109972	0.0270782
VPS8	-0.0776337	0.02709
SNHG22	0.191059	0.027094
SNHG17	0.159638	0.027094
AHCYL1	-0.0947358	0.027094
BIRC6	-0.101216	0.027094
CPPED1	-0.163413	0.027094
HIPK1	-0.101573	0.0271331
SEMA4C	0.173673	0.0272049
LPCAT4	0.14467	0.0272149
IPCEF1	-0.109174	0.0273194
ACSL1	-0.256567	0.0273792
[truncated: 611 more rows]

## Sheet: Table S6
Table S6. NK cell-mediated cytotoxicity PBMC module genes
RUNX3
TTC22
IL12RB2
TGFBR3
GFI1
PTPN22
CD160
RNF115
OTUD7B
SYT11
SH2D2A
PYHIN1
FCRL6
SLAMF7
CD244
SH2D1B
CD247
FASLG
C1orf21
PTPN7
LGR6
RAB29
LINC01871
LINC00299
GNLY
CD8A
ITPRIPL1
IL18R1
IL18RAP
PTPN4
RAB3GAP1
STK39
AC067945.3
STAT4
AC017104.1
NMUR1
ARL4C
AGAP1
LINC02084
EOMES
RASSF1
CACNA2D2
PHLDB2
CHST2
SPON2
ZFYVE28
C4orf50
JAKMIP1
FGFBP2
PROM1
ARAP2
DTHD1
HOPX
SLC4A4
LPCAT1
GZMA
F2R
RHOBTB3
SLCO4C1
PPP2R2B
JAKMIP2
ADRB2
GFOD1
ENPP4
FYN
AL355581.1
SAMD3
SYNE1
TMEM181
SYTL3
AGPAT4
CHST12
TRGC2
TRGC1
ABCB1
TRBJ1-5
MYBL1
NCALD
BNC2
CEP78
PTCH1
PTGDS
AL807752.7
CLIC3
AKR1C3
ST8SIA6
PRF1
FUT11
DLG5
AC068896.1
FAM53B
OSBPL5
PRR5L
RARRES3
CTSW
SYTL2
PRSS23
PDGFD
NCAM1
USP28
ST3GAL4
KLRG1
KLRF1
KLRD1
AC022075.1
KLRK1
KLRC4-KLRK1
KIF21A
GNPTAB
C12orf75
CMKLR1
KCTD10
GZMH
GZMB
GNG2
AL358333.3
PTGDR
PRKCH
AL355916.3
AKAP5
PLEKHG3
GPR68
AL135818.1
PPP2R5C
RMDN3
MCTP2
LITAF
ADGRG5
ADGRG1
SNTB2
ABHD15
SLFN13
CCL5
ERBB2
TBX21
MRPL10
GNGT2
CD300A
RAB37
SLC9A3R1
TSEN54
LLGL2
NPC1
RNF165
MBP
MATK
S1PR5
IL12RB1
SIGLEC17P
NKG7
NCR1
CST7
APMAP
SLA2
PPP1R16B
ZNF831
PPIL2
YPEL1
TPST2
IL2RB
APOBEC3C
APOBEC3G
RTL6
TTC38
MLC1
DLG3
PDZD4
GAB3

## Sheet: Table S7
Table S7. Interleukin production PBMC module genes
NADK
VAMP3
ENO1
RBP7
PGD
AGTRAP
PADI2
PADI4
ARHGEF10L
CDA
FUCA1
FGR
PTAFR
MYCL
CAP1
PPT1
ZMPSTE24
ATP6V0B
SHISAL2A
TMEM59
LEPROT
WLS
GNG5
AL359762.3
SLC25A24
CYB561D1
GNAI3
C1orf162
CAPZA1
CD58
MTMR11
PLEKHO1
CTSS
S100A10
S100A11
S100A9
S100A12
S100A8
S100A6
S100A4
TPM3
GPATCH4
CD1D
MNDA
PEA15
FCER1G
FCGR2A
AL590385.2
HSPA6
CREG1
NPL
NCF2
ARPC5
RGS2
RNPEP
TRAF5
AL445423.2
HLX
CAPN2
H3F3A
ITPKB
PQLC3
TRIB2
TP53I3
HADHA
HADHB
PLB1
NLRC4
QPCT
PLEK
MTHFD2
CAPG
RALB
PLEKHB2
HNMT
GPD2
AC009506.1
GCA
CYBRD1
IDH1
ARPC2
GPBAR1
EIF4E2
ING5
SUMF1
AZI2
CMTM7
DYNC1LI1
GLB1
CRTAP
SLC25A38
ZBTB47
ANO10
PFKFB4
UQCRC1
GPX1
RHOA
MAPKAPK3
STAB1
TKT
ARF4
LINC00877
ST3GAL6
ATG3
SIDT1
AC108693.2
ADPRH
CD86
CSTA
GYG1
RNF13
P2RY13
MFSD1
GNB4
AC007620.2
NDUFB5
AC131160.1
PARL
AP2M1
SLC2A9
FBXL5
FAM200B
BST1
TLR1
NAAA
SCARB2
COQ2
GPAT3
KLHL8
AC108516.2
HSD17B11
PAPSS1
ANXA5
MGST2
PDGFC
NEIL3
CARD6
OXCT1
NAIP
HEXB
S100Z
WDR41
XRCC4
ST8SIA4
REEP5
TMED7-TICAM2
TICAM2
C5orf63
C5orf15
VDAC1
TGFBI
CTNNA1
CD14
ITK
HK3
RAB24
MXD3
PRELID1
RNF130
AC010285.3
SERPINB1
LY86
HFE
HCG18
LST1
AIF1
CLIC1
NEU1
HLA-DRA
AL645941.2
HLA-DPA1
CNPY3
RRAGD
SCML4
FIG4
VNN2
AL032821.1
IFNGR1
AL031320.2
VDAC1P8
FUCA2
RAB32
CARD11
AC004906.1
ACTB
RAC1
SNX10
CPVL
AC004593.3
AOAH
BLVRA
ZNF107
KCTD7
LAT2
NCF1
FGL2
CD36
AC003991.1
STEAP4
BRI3
STAG3
PVRIG
PILRA
TFEC
CAPZA2
IRF5
TBXAS1
KIAA1147
ZNF467
SMARCD3
CTSB
ASAH1
ATP6V1B2
TNFRSF10B
DPYSL2
GSR
ERLIN2
EIF4EBP1
LYN
LY96
PIP4P2
TRIQK
CPQ
JRK
FAM214B
GLIPR2
ALDH1A1
ANXA1
SYK
PCAT7
FBP1
TBC1D2
NIPSNAP3A
DNAJC25-GNG10
GNG10
SUSD1
SLC46A2
SLC31A2
FKBP15
AL160272.2
GBGT1
RXRA
FCN1
NACC2
GDI2
VIM
AL133415.1
RASSF4
ALOX5
PSAP
SPOCK2
MICU1
P4HA1
ANXA7
GLUD1
STAMBPL1
HHEX
PIK3AP1
FRAT2
PGAM1
HIF1AN
SFXN2
FAM45A
PRDX3
PLEKHA1
CHST15
TALDO1
PRRG4
LMO2
COMMD9
AP000781.2
SLC43A3
STX3
MS4A6A
MS4A14
CD6
CD5
GSTP1
ALDH3B1
LTO1
LAMTOR1
ARAP1-AS1
KCNE3
AP001372.3
PAK1
PRCP
SMCO4
CASP4
CASP1
CARD16
ATM
IL18
FXYD6
JAML
OAF
SLC37A2
APLP2
LTBR
GAPDH
AC006064.4
GPR162
TPI1
AC006511.5
CLEC4A
AC092111.3
CLEC4D
CLEC2D
AC007068.1
PLBD1
DERA
MGST1
ANO6
SLC38A1
VDR
TMBIM6
CD63
STAC3
OS9
AC025165.2
GNS
AC078927.1
TMBIM4
LYZ
AC020656.1
GLIPR1
HAL
LTA4H
AC007298.1
SLC9A7P1
DRAM1
ANKRD13A
AC002996.1
ALDH2
WSB2
BICDL1
RILPL2
GLT1D1
ZNF84
LCP1
ITM2B
RCBTB2
TM9SF2
TNFSF13B
RNASE4
AL163636.2
RNASE6
SLC7A7
PYGL
AL358334.3
LGALS3
JKAMP
RTN1
AC005280.3
AC005280.2
NPC2
MIR4709
FLVCR2
GALC
SERPINA1
TNFAIP2
CYFIP1
RASGRP1
SPINT1
CHP1
SNAP23
AC018362.1
AC090527.2
SQOR
CCPG1
DNAAF4-CCPG1
ALDH1A2
AQP9
ANXA2
LACTB
CIAO2A
OAZ2
SPG21
MAP2K1
GLCE
PKM
NPTN
CTSH
TM6SF1
SEC11A
FES
MSRB1
MEFV
NLRC3
CPPED1
GDE1
METTL9
IGSF6
TMEM219
PYCARD
ITGAM
NOD2
AC007342.3
CPNE2
TK2
CMTM3
ATP6V0D1
HSBP1
COTL1
CRISPLD2
ZDHHC7
KIAA0513
AC087500.1
SCIMP
ASGR2
GABARAP
AC120057.2
AC120057.3
TNFSF12-TNFSF13
TNFSF13
SENP3-EIF4A1
AC016876.2
CD68
AC015688.4
LGALS9
ADAP2
RNF135
EVI2A
RAD51D
DUSP3
UBTF
GRN
CALCOCO2
SCPEP1
VMP1
PECAM1
MILR1
PRKAR1A
CD300LB
CD300C
CD300E
CD300LF
SLC16A5
AC022966.1
BAIAP2-DT
SECTM1
EPB41L3
PPP4R1
RAB31
IMPA2
ZSCAN30
PSTPIP2
ME2
MBD2
OAZ1
AC027319.1
PLIN3
MCEMP1
C19orf38
AC011472.2
RAB3D
AC011472.3
AC010422.5
STX10
AC007192.1
IFI30
LRRC25
AC008738.3
KCTD15
TYROBP
ZNF345
HKR1
CEACAM4
PVR
VASP
FTL
FCGRT
SIGLEC9
SIGLEC7
CD33
SIGLEC5
FPR1
FPR2
NLRP12
OSCAR
LILRB3
LILRA6
LILRB2
LILRA5
AC245884.11
LILRA2
LILRA1
LILRB1
LILRB4
TMEM150B
ZNF274
CHMP2A
FKBP1A
SIRPB2
CDC25B
RASSF2
XRN2
CST3
HCK
ACSS2
CTSA
AL008726.1
SULF2
AL354813.1
CEBPB
CTSZ
TPD52L2
AP000295.1
IL10RB
IFNGR2
TMEM50B
PTTG1IP
BID
RTL10
MIATNB
TCN2
NCF4
LGALS1
APOBEC3A
NAGA
NFAM1
PRR5
KIAA0930
TYMP
TLR8
OFD1
AP1S2
SMS
CXorf21
GK
CYBB
ATP6AP2
RP2
Z84466.1
CFP
PLP2
PGK1
SH3BGRL
BTK
ACSL4
DNASE1L1

## Sheet: Table S8
Table S8. Key driver analysis results for the NK cell-mediated cytotoxicity PBMC module
Key Driver	# Target Genes	# Downstream Genes	Fold Change	FDR	Validated in the test set? (1: Yes, 0: No)	PBMC asthma gene? (1:Yes, 0:No)
NKG7	27	32	22.7375	1.02e-31	1	1
PRF1	26	47	14.9075	1.31e-22	1	1
MYBL1	10	14	19.2487	1.14e-08	1	0
KLRD1	7	8	23.5796	2.35e-06	1	0
KLRF1	19	25	20.4806	9.81e-20	0	0
S1PR5	14	15	25.1516	2.53e-16	0	1
TBX21	7	8	23.5796	2.35e-06	0	1
PYHIN1	7	9	20.9597	1.02e-05	0	1
NCAM1	5	5	26.9481	0.00023817	0	0
FUT11	4	4	26.9481	0.00660682	0	1
LPCAT1	5	9	14.9712	0.0265896	0	1

## Sheet: Table S9
Table S9. Key driver analysis results for the interleukin production PBMC module
Key Driver	# Target Genes	# Downstream Genes	Fold Change	FDR	Validated in the test set? (1: Yes, 0: No)	PBMC asthma gene? (1:Yes, 0:No)
RAB3D	12	33	5.21212	0.00601622	1	1
CTSS	10	20	7.16667	0.0013831	1	1
ATP6AP2	18	53	4.86792	4.04212e-05	1	1
CAPZA2	15	22	9.77273	2.19844e-09	1	1
PSAP	54	109	7.10092	1.04347e-30	1	0
TNFSF13	10	13	11.0256	3.34629e-06	1	0
LCP1	6	7	12.2857	0.00422711	1	0
NAGA	60	158	5.44304	1.83919e-26	0	0
GLB1	52	127	5.86877	2.39232e-24	0	0
NCF2	41	80	7.34583	2.72994e-23	0	0
HCK	49	123	5.71003	4.22617e-22	0	0
CYBB	26	46	8.10145	3.49442e-15	0	1
FBXL5	31	74	6.0045	1.10828e-13	0	1
METTL9	22	41	7.69106	8.56713e-12	0	1
SERPINA1	19	31	8.78495	2.65304e-11	0	0
GRN	22	45	7.00741	1.10944e-10	0	0
RHOA	31	101	4.39934	2.74505e-09	0	0
GNS	22	52	6.0641	4.61049e-09	0	0
RNF130	11	12	13.1389	1.08691e-08	0	0
FGR	18	37	6.97297	3.1455e-08	0	0
LAT2	16	37	6.1982	4.4807e-06	0	0
CHST15	10	15	9.55556	3.09229e-05	0	0
MNDA	14	32	6.27083	4.41107e-05	0	0
MEFV	9	13	9.92308	0.000115122	0	0
AIF1	8	10	11.4667	0.000120269	0	0
ACSL4	10	17	8.43137	0.000176269	0	1
NPC2	10	19	7.54386	0.000737044	0	0
FCGRT	8	12	9.55556	0.00116706	0	0
PKM	8	12	9.55556	0.00116706	0	0

[truncated: 3 more sheets: Table S10, Table S11, Table S12]
